# Supplementary material for: Wildlife hunting and the increased risk of leprosy transmission in the tropical Americas: a pathogeographical study
Source: Infect Dis Poverty. 2025 May 12;14:38. doi: 10.1186/s40249-025-01301-z (PMC12067952; doi:10.1186/s40249-025-01301-z)
Supplement: Supplementary file 2 — Additional file 2. [file 40249_2025_1301_MOESM2_ESM.xlsx]

## Sheet: Feuil2
Municipality_State	Species*	Sample_size	Positive_for_M. leprae	Prevalence	Reference
Alegre_ES	Dasypus novemcinctus	44	4	0.0909091	Antunes, J. M. A. D. P. (2007). Pesquisa de Mycobacterium leprae em tatus selvagens da espécie Dasypus novemcinctus no Estado do Espírito Santo
Marechal_Floriano_ES	Dasypus novemcinctus	3	0	0	Antunes, J. M. A. D. P. (2007). Pesquisa de Mycobacterium leprae em tatus selvagens da espécie Dasypus novemcinctus no Estado do Espírito Santo
Serra_ES	Dasypus novemcinctus	5	0	0	Antunes, J. M. A. D. P. (2007). Pesquisa de Mycobacterium leprae em tatus selvagens da espécie Dasypus novemcinctus no Estado do Espírito Santo
Vitória_ES	Dasypus novemcinctus	13	0	0	Antunes, J. M. A. D. P. (2007). Pesquisa de Mycobacterium leprae em tatus selvagens da espécie Dasypus novemcinctus no Estado do Espírito Santo
Belterra_PA	Dasypus novemcinctus	16	10	0.625	da Silva, M. B., Portela, J. M., Li, W., Jackson, M., Gonzalez-Juarrero, M., Hidalgo, A. S., et al. (2018) Evidence of zoonotic leprosy in Pará, Brazilian Amazon, and risks associated with human contact or consumption of armadillos. PLoS Negl Trop Dis.12.
Afonso_Bezerra_RN	Euphractus sexcintus	4	4	1	Ferreira, J. D. S. (2019). Evidências sorológicas e moleculares de infecção natural por Mycobacterium leprae em tatus (Euphractus sexcinctus) no estado do Rio Grande do Norte, Brasil.
Guamaré_RN	Euphractus sexcintus	3	3	1	Ferreira, J. D. S. (2019). Evidências sorológicas e moleculares de infecção natural por Mycobacterium leprae em tatus (Euphractus sexcinctus) no estado do Rio Grande do Norte, Brasil.
Macau_RN	Euphractus sexcintus	6	6	1	Ferreira, J. D. S. (2019). Evidências sorológicas e moleculares de infecção natural por Mycobacterium leprae em tatus (Euphractus sexcinctus) no estado do Rio Grande do Norte, Brasil.
Pedro_Avelino_RN	Euphractus sexcintus	4	4	1	Ferreira, J. D. S. (2019). Evidências sorológicas e moleculares de infecção natural por Mycobacterium leprae em tatus (Euphractus sexcinctus) no estado do Rio Grande do Norte, Brasil.
Pendências_RN	Euphractus sexcintus	3	3	1	Ferreira, J. D. S. (2019). Evidências sorológicas e moleculares de infecção natural por Mycobacterium leprae em tatus (Euphractus sexcinctus) no estado do Rio Grande do Norte, Brasil.
Cariacica_ES	Dasypus novemcinctus	3	1	0.333333	Deps, P. D. (2003). Pesquisa de Mycobacterium leprae em tatus selvagens da espécie Dasypus Novencintus do Estado do Espírito Santo
Guarapari_ES	Dasypus novemcinctus	3	2	0.666667	Deps, P. D. (2003). Pesquisa de Mycobacterium leprae em tatus selvagens da espécie Dasypus Novencintus do Estado do Espírito Santo
Cachoeiro_de_Itapemirim_ES	Dasypus novemcinctus	1	0	0	Deps, P. D. (2003). Pesquisa de Mycobacterium leprae em tatus selvagens da espécie Dasypus Novencintus do Estado do Espírito Santo
Muniz_Freire_ES	Dasypus novemcinctus	1	1	1	Deps, P. D. (2003). Pesquisa de Mycobacterium leprae em tatus selvagens da espécie Dasypus Novencintus do Estado do Espírito Santo
Serra_ES	Dasypus novemcinctus	43	19	0.44186	Deps, P. D. (2003). Pesquisa de Mycobacterium leprae em tatus selvagens da espécie Dasypus Novencintus do Estado do Espírito Santo
Vila_Velha_ES	Dasypus novemcinctus	1	0	0	Deps, P. D. (2003). Pesquisa de Mycobacterium leprae em tatus selvagens da espécie Dasypus Novencintus do Estado do Espírito Santo
Canindé_CE	Dasypus novemcinctus/Euphractus sexcintus	4	0	0	Frota, C. C., Lima, L. N. C., Rocha, A. D. S., Suffys, P. N., Rolim, B. N., Rodrigues, L. C., ... & Kerr, L. R. S. (2012). Mycobacterium leprae in six-banded (Euphractus sexcinctus) and nine-banded armadillos (Dasypus novemcinctus) in Northeast Brazil. Memórias do Instituto Oswaldo Cruz, 107, 209-213.
Craetús_CE	Dasypus novemcinctus	2	0	0	Frota, C. C., Lima, L. N. C., Rocha, A. D. S., Suffys, P. N., Rolim, B. N., Rodrigues, L. C., ... & Kerr, L. R. S. (2012). Mycobacterium leprae in six-banded (Euphractus sexcinctus) and nine-banded armadillos (Dasypus novemcinctus) in Northeast Brazil. Memórias do Instituto Oswaldo Cruz, 107, 209-213.
Iguatu_CE	Dasypus novemcinctus	2	0	0	Frota, C. C., Lima, L. N. C., Rocha, A. D. S., Suffys, P. N., Rolim, B. N., Rodrigues, L. C., ... & Kerr, L. R. S. (2012). Mycobacterium leprae in six-banded (Euphractus sexcinctus) and nine-banded armadillos (Dasypus novemcinctus) in Northeast Brazil. Memórias do Instituto Oswaldo Cruz, 107, 209-213.
Irauçuba_CE	Dasypus novemcinctus	4	2	0.5	Frota, C. C., Lima, L. N. C., Rocha, A. D. S., Suffys, P. N., Rolim, B. N., Rodrigues, L. C., ... & Kerr, L. R. S. (2012). Mycobacterium leprae in six-banded (Euphractus sexcinctus) and nine-banded armadillos (Dasypus novemcinctus) in Northeast Brazil. Memórias do Instituto Oswaldo Cruz, 107, 209-213.
Itapipoca_CE	Euphractus sexcintus	2	1	0.5	Frota, C. C., Lima, L. N. C., Rocha, A. D. S., Suffys, P. N., Rolim, B. N., Rodrigues, L. C., ... & Kerr, L. R. S. (2012). Mycobacterium leprae in six-banded (Euphractus sexcinctus) and nine-banded armadillos (Dasypus novemcinctus) in Northeast Brazil. Memórias do Instituto Oswaldo Cruz, 107, 209-213.
Juazeiro_do_Norte_CE	Dasypus novemcinctus	2	0	0	Frota, C. C., Lima, L. N. C., Rocha, A. D. S., Suffys, P. N., Rolim, B. N., Rodrigues, L. C., ... & Kerr, L. R. S. (2012). Mycobacterium leprae in six-banded (Euphractus sexcinctus) and nine-banded armadillos (Dasypus novemcinctus) in Northeast Brazil. Memórias do Instituto Oswaldo Cruz, 107, 209-213.
Martinópole_CE	Dasypus novemcinctus	1	0	0	Frota, C. C., Lima, L. N. C., Rocha, A. D. S., Suffys, P. N., Rolim, B. N., Rodrigues, L. C., ... & Kerr, L. R. S. (2012). Mycobacterium leprae in six-banded (Euphractus sexcinctus) and nine-banded armadillos (Dasypus novemcinctus) in Northeast Brazil. Memórias do Instituto Oswaldo Cruz, 107, 209-213.
Morada_Nova_CE	Dasypus novemcinctus	2	0	0	Frota, C. C., Lima, L. N. C., Rocha, A. D. S., Suffys, P. N., Rolim, B. N., Rodrigues, L. C., ... & Kerr, L. R. S. (2012). Mycobacterium leprae in six-banded (Euphractus sexcinctus) and nine-banded armadillos (Dasypus novemcinctus) in Northeast Brazil. Memórias do Instituto Oswaldo Cruz, 107, 209-213.
Russas_CE	Dasypus novemcinctus	2	1	0.5	Frota, C. C., Lima, L. N. C., Rocha, A. D. S., Suffys, P. N., Rolim, B. N., Rodrigues, L. C., ... & Kerr, L. R. S. (2012). Mycobacterium leprae in six-banded (Euphractus sexcinctus) and nine-banded armadillos (Dasypus novemcinctus) in Northeast Brazil. Memórias do Instituto Oswaldo Cruz, 107, 209-213.
Senador_Pompeu_CE	Dasypus novemcinctus	1	0	0	Frota, C. C., Lima, L. N. C., Rocha, A. D. S., Suffys, P. N., Rolim, B. N., Rodrigues, L. C., ... & Kerr, L. R. S. (2012). Mycobacterium leprae in six-banded (Euphractus sexcinctus) and nine-banded armadillos (Dasypus novemcinctus) in Northeast Brazil. Memórias do Instituto Oswaldo Cruz, 107, 209-213.
Sobral_CE	Dasypus novemcinctus	6	1	0.166667	Frota, C. C., Lima, L. N. C., Rocha, A. D. S., Suffys, P. N., Rolim, B. N., Rodrigues, L. C., ... & Kerr, L. R. S. (2012). Mycobacterium leprae in six-banded (Euphractus sexcinctus) and nine-banded armadillos (Dasypus novemcinctus) in Northeast Brazil. Memórias do Instituto Oswaldo Cruz, 107, 209-213.
Solonópole_CE	Dasypus novemcinctus	1	1	1	Frota, C. C., Lima, L. N. C., Rocha, A. D. S., Suffys, P. N., Rolim, B. N., Rodrigues, L. C., ... & Kerr, L. R. S. (2012). Mycobacterium leprae in six-banded (Euphractus sexcinctus) and nine-banded armadillos (Dasypus novemcinctus) in Northeast Brazil. Memórias do Instituto Oswaldo Cruz, 107, 209-213.
Aquidauana_MS	Dasypus novemcinctus/Euphractus sexcintus	26	0	0	Kluyber, D., Desbiez, A. L., Attias, N., Massocato, G. F., Gennari, S. M., Soares, H. S., ... & Roque, A. L. (2021). Zoonotic parasites infecting free‐living armadillos from Brazil. Transboundary and emerging diseases, 68(3), 1639-1651.
Água_Doce_SC	Dasypus novemcinctus or Euphractus sexcintus	1	1	1	Monsalve-Lara J, Drummond M, Romero-Alvarez D, Velho P, Jiménez-García D, Marques R, et al. (2024) Prevalence of Mycobacterium leprae and Mycobacterium lepromatosis in roadkill armadillos in Brazil. Acta Trop. 258:107333.
Alegrete_RS	Dasypus novemcinctus or Euphractus sexcintus	1	0	0	Monsalve-Lara J, Drummond M, Romero-Alvarez D, Velho P, Jiménez-García D, Marques R, et al. (2024) Prevalence of Mycobacterium leprae and Mycobacterium lepromatosis in roadkill armadillos in Brazil. Acta Trop. 258:107333.
Alto_Garças_MT	Dasypus novemcinctus or Euphractus sexcintus	1	0	0	Monsalve-Lara J, Drummond M, Romero-Alvarez D, Velho P, Jiménez-García D, Marques R, et al. (2024) Prevalence of Mycobacterium leprae and Mycobacterium lepromatosis in roadkill armadillos in Brazil. Acta Trop. 258:107333.
Anastácio_MS	Dasypus novemcinctus or Euphractus sexcintus	3	1	0.333333	Monsalve-Lara J, Drummond M, Romero-Alvarez D, Velho P, Jiménez-García D, Marques R, et al. (2024) Prevalence of Mycobacterium leprae and Mycobacterium lepromatosis in roadkill armadillos in Brazil. Acta Trop. 258:107333.
Anhembi_SP	Dasypus novemcinctus or Euphractus sexcintus	1	1	1	Monsalve-Lara J, Drummond M, Romero-Alvarez D, Velho P, Jiménez-García D, Marques R, et al. (2024) Prevalence of Mycobacterium leprae and Mycobacterium lepromatosis in roadkill armadillos in Brazil. Acta Trop. 258:107333.
Aparecida_do_Taboado_MS	Dasypus novemcinctus or Euphractus sexcintus	1	0	0	Monsalve-Lara J, Drummond M, Romero-Alvarez D, Velho P, Jiménez-García D, Marques R, et al. (2024) Prevalence of Mycobacterium leprae and Mycobacterium lepromatosis in roadkill armadillos in Brazil. Acta Trop. 258:107333.
Arroio_Grande_RS	Dasypus novemcinctus or Euphractus sexcintus	1	1	1	Monsalve-Lara J, Drummond M, Romero-Alvarez D, Velho P, Jiménez-García D, Marques R, et al. (2024) Prevalence of Mycobacterium leprae and Mycobacterium lepromatosis in roadkill armadillos in Brazil. Acta Trop. 258:107333.
Avaré_SP	Dasypus novemcinctus or Euphractus sexcintus	1	1	1	Monsalve-Lara J, Drummond M, Romero-Alvarez D, Velho P, Jiménez-García D, Marques R, et al. (2024) Prevalence of Mycobacterium leprae and Mycobacterium lepromatosis in roadkill armadillos in Brazil. Acta Trop. 258:107333.
Bandeirantes_MS	Dasypus novemcinctus or Euphractus sexcintus	1	0	0	Monsalve-Lara J, Drummond M, Romero-Alvarez D, Velho P, Jiménez-García D, Marques R, et al. (2024) Prevalence of Mycobacterium leprae and Mycobacterium lepromatosis in roadkill armadillos in Brazil. Acta Trop. 258:107333.
Cáceres_MT	Dasypus novemcinctus or Euphractus sexcintus	3	1	0.333333	Monsalve-Lara J, Drummond M, Romero-Alvarez D, Velho P, Jiménez-García D, Marques R, et al. (2024) Prevalence of Mycobacterium leprae and Mycobacterium lepromatosis in roadkill armadillos in Brazil. Acta Trop. 258:107333.
Caçu_GO	Dasypus novemcinctus or Euphractus sexcintus	1	0	0	Monsalve-Lara J, Drummond M, Romero-Alvarez D, Velho P, Jiménez-García D, Marques R, et al. (2024) Prevalence of Mycobacterium leprae and Mycobacterium lepromatosis in roadkill armadillos in Brazil. Acta Trop. 258:107333.
Cambira_PR	Dasypus novemcinctus or Euphractus sexcintus	1	0	0	Monsalve-Lara J, Drummond M, Romero-Alvarez D, Velho P, Jiménez-García D, Marques R, et al. (2024) Prevalence of Mycobacterium leprae and Mycobacterium lepromatosis in roadkill armadillos in Brazil. Acta Trop. 258:107333.
Campo_Mourão_PR	Dasypus novemcinctus or Euphractus sexcintus	1	1	1	Monsalve-Lara J, Drummond M, Romero-Alvarez D, Velho P, Jiménez-García D, Marques R, et al. (2024) Prevalence of Mycobacterium leprae and Mycobacterium lepromatosis in roadkill armadillos in Brazil. Acta Trop. 258:107333.
Campos_Novos_SC	Dasypus novemcinctus or Euphractus sexcintus	1	0	0	Monsalve-Lara J, Drummond M, Romero-Alvarez D, Velho P, Jiménez-García D, Marques R, et al. (2024) Prevalence of Mycobacterium leprae and Mycobacterium lepromatosis in roadkill armadillos in Brazil. Acta Trop. 258:107333.
Catalão_GO	Dasypus novemcinctus or Euphractus sexcintus	1	1	1	Monsalve-Lara J, Drummond M, Romero-Alvarez D, Velho P, Jiménez-García D, Marques R, et al. (2024) Prevalence of Mycobacterium leprae and Mycobacterium lepromatosis in roadkill armadillos in Brazil. Acta Trop. 258:107333.
Cianorte_PR	Dasypus novemcinctus or Euphractus sexcintus	2	0	0	Monsalve-Lara J, Drummond M, Romero-Alvarez D, Velho P, Jiménez-García D, Marques R, et al. (2024) Prevalence of Mycobacterium leprae and Mycobacterium lepromatosis in roadkill armadillos in Brazil. Acta Trop. 258:107333.
Colorado_RS	Dasypus novemcinctus or Euphractus sexcintus	1	0	0	Monsalve-Lara J, Drummond M, Romero-Alvarez D, Velho P, Jiménez-García D, Marques R, et al. (2024) Prevalence of Mycobacterium leprae and Mycobacterium lepromatosis in roadkill armadillos in Brazil. Acta Trop. 258:107333.
Conquista_d'Oeste_MT	Dasypus novemcinctus or Euphractus sexcintus	1	0	0	Monsalve-Lara J, Drummond M, Romero-Alvarez D, Velho P, Jiménez-García D, Marques R, et al. (2024) Prevalence of Mycobacterium leprae and Mycobacterium lepromatosis in roadkill armadillos in Brazil. Acta Trop. 258:107333.
Cruzeiro_do_Oeste_PR	Dasypus novemcinctus or Euphractus sexcintus	1	0	0	Monsalve-Lara J, Drummond M, Romero-Alvarez D, Velho P, Jiménez-García D, Marques R, et al. (2024) Prevalence of Mycobacterium leprae and Mycobacterium lepromatosis in roadkill armadillos in Brazil. Acta Trop. 258:107333.
Cruzmaltina_PR	Dasypus novemcinctus or Euphractus sexcintus	1	1	1	Monsalve-Lara J, Drummond M, Romero-Alvarez D, Velho P, Jiménez-García D, Marques R, et al. (2024) Prevalence of Mycobacterium leprae and Mycobacterium lepromatosis in roadkill armadillos in Brazil. Acta Trop. 258:107333.
Diamantino_MT	Dasypus novemcinctus or Euphractus sexcintus	1	0	0	Monsalve-Lara J, Drummond M, Romero-Alvarez D, Velho P, Jiménez-García D, Marques R, et al. (2024) Prevalence of Mycobacterium leprae and Mycobacterium lepromatosis in roadkill armadillos in Brazil. Acta Trop. 258:107333.
Floreal_SP	Dasypus novemcinctus or Euphractus sexcintus	1	0	0	Monsalve-Lara J, Drummond M, Romero-Alvarez D, Velho P, Jiménez-García D, Marques R, et al. (2024) Prevalence of Mycobacterium leprae and Mycobacterium lepromatosis in roadkill armadillos in Brazil. Acta Trop. 258:107333.
Glória_de_Dourados_MS	Dasypus novemcinctus or Euphractus sexcintus	1	1	1	Monsalve-Lara J, Drummond M, Romero-Alvarez D, Velho P, Jiménez-García D, Marques R, et al. (2024) Prevalence of Mycobacterium leprae and Mycobacterium lepromatosis in roadkill armadillos in Brazil. Acta Trop. 258:107333.
Independência_RS	Dasypus novemcinctus or Euphractus sexcintus	1	0	0	Monsalve-Lara J, Drummond M, Romero-Alvarez D, Velho P, Jiménez-García D, Marques R, et al. (2024) Prevalence of Mycobacterium leprae and Mycobacterium lepromatosis in roadkill armadillos in Brazil. Acta Trop. 258:107333.
Ipameri_GO	Dasypus novemcinctus or Euphractus sexcintus	1	1	1	Monsalve-Lara J, Drummond M, Romero-Alvarez D, Velho P, Jiménez-García D, Marques R, et al. (2024) Prevalence of Mycobacterium leprae and Mycobacterium lepromatosis in roadkill armadillos in Brazil. Acta Trop. 258:107333.
Itapagipe_MG	Dasypus novemcinctus or Euphractus sexcintus	1	0	0	Monsalve-Lara J, Drummond M, Romero-Alvarez D, Velho P, Jiménez-García D, Marques R, et al. (2024) Prevalence of Mycobacterium leprae and Mycobacterium lepromatosis in roadkill armadillos in Brazil. Acta Trop. 258:107333.
Itaúba_MT	Dasypus novemcinctus or Euphractus sexcintus	1	0	0	Monsalve-Lara J, Drummond M, Romero-Alvarez D, Velho P, Jiménez-García D, Marques R, et al. (2024) Prevalence of Mycobacterium leprae and Mycobacterium lepromatosis in roadkill armadillos in Brazil. Acta Trop. 258:107333.
Ituiutaba_MG	Dasypus novemcinctus or Euphractus sexcintus	1	1	1	Monsalve-Lara J, Drummond M, Romero-Alvarez D, Velho P, Jiménez-García D, Marques R, et al. (2024) Prevalence of Mycobacterium leprae and Mycobacterium lepromatosis in roadkill armadillos in Brazil. Acta Trop. 258:107333.
Jales_SP	Dasypus novemcinctus or Euphractus sexcintus	1	1	1	Monsalve-Lara J, Drummond M, Romero-Alvarez D, Velho P, Jiménez-García D, Marques R, et al. (2024) Prevalence of Mycobacterium leprae and Mycobacterium lepromatosis in roadkill armadillos in Brazil. Acta Trop. 258:107333.
Júlio_de_Castilhos_RS	Dasypus novemcinctus or Euphractus sexcintus	1	0	0	Monsalve-Lara J, Drummond M, Romero-Alvarez D, Velho P, Jiménez-García D, Marques R, et al. (2024) Prevalence of Mycobacterium leprae and Mycobacterium lepromatosis in roadkill armadillos in Brazil. Acta Trop. 258:107333.
Juranda_PR	Dasypus novemcinctus or Euphractus sexcintus	1	1	1	Monsalve-Lara J, Drummond M, Romero-Alvarez D, Velho P, Jiménez-García D, Marques R, et al. (2024) Prevalence of Mycobacterium leprae and Mycobacterium lepromatosis in roadkill armadillos in Brazil. Acta Trop. 258:107333.
Manoel_Ribas_PR	Dasypus novemcinctus or Euphractus sexcintus	1	1	1	Monsalve-Lara J, Drummond M, Romero-Alvarez D, Velho P, Jiménez-García D, Marques R, et al. (2024) Prevalence of Mycobacterium leprae and Mycobacterium lepromatosis in roadkill armadillos in Brazil. Acta Trop. 258:107333.
Mirante_do_Paranapanema_SP	Dasypus novemcinctus or Euphractus sexcintus	1	0	0	Monsalve-Lara J, Drummond M, Romero-Alvarez D, Velho P, Jiménez-García D, Marques R, et al. (2024) Prevalence of Mycobacterium leprae and Mycobacterium lepromatosis in roadkill armadillos in Brazil. Acta Trop. 258:107333.
Nioaque_MS	Dasypus novemcinctus or Euphractus sexcintus	1	0	0	Monsalve-Lara J, Drummond M, Romero-Alvarez D, Velho P, Jiménez-García D, Marques R, et al. (2024) Prevalence of Mycobacterium leprae and Mycobacterium lepromatosis in roadkill armadillos in Brazil. Acta Trop. 258:107333.
Nipoã_SP	Dasypus novemcinctus or Euphractus sexcintus	1	0	0	Monsalve-Lara J, Drummond M, Romero-Alvarez D, Velho P, Jiménez-García D, Marques R, et al. (2024) Prevalence of Mycobacterium leprae and Mycobacterium lepromatosis in roadkill armadillos in Brazil. Acta Trop. 258:107333.
Nova_Alvorada_do_Sul_MS	Dasypus novemcinctus or Euphractus sexcintus	1	1	1	Monsalve-Lara J, Drummond M, Romero-Alvarez D, Velho P, Jiménez-García D, Marques R, et al. (2024) Prevalence of Mycobacterium leprae and Mycobacterium lepromatosis in roadkill armadillos in Brazil. Acta Trop. 258:107333.
Nova_Andradina_MS	Dasypus novemcinctus or Euphractus sexcintus	1	0	0	Monsalve-Lara J, Drummond M, Romero-Alvarez D, Velho P, Jiménez-García D, Marques R, et al. (2024) Prevalence of Mycobacterium leprae and Mycobacterium lepromatosis in roadkill armadillos in Brazil. Acta Trop. 258:107333.
Nova_Tebas_PR	Dasypus novemcinctus or Euphractus sexcintus	1	1	1	Monsalve-Lara J, Drummond M, Romero-Alvarez D, Velho P, Jiménez-García D, Marques R, et al. (2024) Prevalence of Mycobacterium leprae and Mycobacterium lepromatosis in roadkill armadillos in Brazil. Acta Trop. 258:107333.
Oliveira_dos_Brejinhos_BA	Dasypus novemcinctus or Euphractus sexcintus	1	1	1	Monsalve-Lara J, Drummond M, Romero-Alvarez D, Velho P, Jiménez-García D, Marques R, et al. (2024) Prevalence of Mycobacterium leprae and Mycobacterium lepromatosis in roadkill armadillos in Brazil. Acta Trop. 258:107333.
Paraguaçu_Paulista_SP	Dasypus novemcinctus or Euphractus sexcintus	1	0	0	Monsalve-Lara J, Drummond M, Romero-Alvarez D, Velho P, Jiménez-García D, Marques R, et al. (2024) Prevalence of Mycobacterium leprae and Mycobacterium lepromatosis in roadkill armadillos in Brazil. Acta Trop. 258:107333.
Pirapozinho_SP	Dasypus novemcinctus or Euphractus sexcintus	1	1	1	Monsalve-Lara J, Drummond M, Romero-Alvarez D, Velho P, Jiménez-García D, Marques R, et al. (2024) Prevalence of Mycobacterium leprae and Mycobacterium lepromatosis in roadkill armadillos in Brazil. Acta Trop. 258:107333.
Pitanga_PR	Dasypus novemcinctus or Euphractus sexcintus	1	0	0	Monsalve-Lara J, Drummond M, Romero-Alvarez D, Velho P, Jiménez-García D, Marques R, et al. (2024) Prevalence of Mycobacterium leprae and Mycobacterium lepromatosis in roadkill armadillos in Brazil. Acta Trop. 258:107333.
Porangatu_GO	Dasypus novemcinctus or Euphractus sexcintus	1	0	0	Monsalve-Lara J, Drummond M, Romero-Alvarez D, Velho P, Jiménez-García D, Marques R, et al. (2024) Prevalence of Mycobacterium leprae and Mycobacterium lepromatosis in roadkill armadillos in Brazil. Acta Trop. 258:107333.
Portelândia_GO	Dasypus novemcinctus or Euphractus sexcintus	1	0	0	Monsalve-Lara J, Drummond M, Romero-Alvarez D, Velho P, Jiménez-García D, Marques R, et al. (2024) Prevalence of Mycobacterium leprae and Mycobacterium lepromatosis in roadkill armadillos in Brazil. Acta Trop. 258:107333.
Poxoréu_MT	Dasypus novemcinctus or Euphractus sexcintus	1	0	0	Monsalve-Lara J, Drummond M, Romero-Alvarez D, Velho P, Jiménez-García D, Marques R, et al. (2024) Prevalence of Mycobacterium leprae and Mycobacterium lepromatosis in roadkill armadillos in Brazil. Acta Trop. 258:107333.
Presidente_Médici_RO	Dasypus novemcinctus or Euphractus sexcintus	1	0	0	Monsalve-Lara J, Drummond M, Romero-Alvarez D, Velho P, Jiménez-García D, Marques R, et al. (2024) Prevalence of Mycobacterium leprae and Mycobacterium lepromatosis in roadkill armadillos in Brazil. Acta Trop. 258:107333.
Rancharia_SP	Dasypus novemcinctus or Euphractus sexcintus	1	1	1	Monsalve-Lara J, Drummond M, Romero-Alvarez D, Velho P, Jiménez-García D, Marques R, et al. (2024) Prevalence of Mycobacterium leprae and Mycobacterium lepromatosis in roadkill armadillos in Brazil. Acta Trop. 258:107333.
Santa_Cruz_de_Goiás_GO	Dasypus novemcinctus or Euphractus sexcintus	1	1	1	Monsalve-Lara J, Drummond M, Romero-Alvarez D, Velho P, Jiménez-García D, Marques R, et al. (2024) Prevalence of Mycobacterium leprae and Mycobacterium lepromatosis in roadkill armadillos in Brazil. Acta Trop. 258:107333.
Santa_Maria_RS	Dasypus novemcinctus or Euphractus sexcintus	1	0	0	Monsalve-Lara J, Drummond M, Romero-Alvarez D, Velho P, Jiménez-García D, Marques R, et al. (2024) Prevalence of Mycobacterium leprae and Mycobacterium lepromatosis in roadkill armadillos in Brazil. Acta Trop. 258:107333.
Santana_da_Ponte_Pensa_SP	Dasypus novemcinctus or Euphractus sexcintus	1	1	1	Monsalve-Lara J, Drummond M, Romero-Alvarez D, Velho P, Jiménez-García D, Marques R, et al. (2024) Prevalence of Mycobacterium leprae and Mycobacterium lepromatosis in roadkill armadillos in Brazil. Acta Trop. 258:107333.
Sant'Ana_do_Livramento_RS	Dasypus novemcinctus or Euphractus sexcintus	4	1	0.25	Monsalve-Lara J, Drummond M, Romero-Alvarez D, Velho P, Jiménez-García D, Marques R, et al. (2024) Prevalence of Mycobacterium leprae and Mycobacterium lepromatosis in roadkill armadillos in Brazil. Acta Trop. 258:107333.
Sorriso_MT	Dasypus novemcinctus or Euphractus sexcintus	1	0	0	Monsalve-Lara J, Drummond M, Romero-Alvarez D, Velho P, Jiménez-García D, Marques R, et al. (2024) Prevalence of Mycobacterium leprae and Mycobacterium lepromatosis in roadkill armadillos in Brazil. Acta Trop. 258:107333.
Terra_Boa_PR	Dasypus novemcinctus or Euphractus sexcintus	2	0	0	Monsalve-Lara J, Drummond M, Romero-Alvarez D, Velho P, Jiménez-García D, Marques R, et al. (2024) Prevalence of Mycobacterium leprae and Mycobacterium lepromatosis in roadkill armadillos in Brazil. Acta Trop. 258:107333.
Três_Fronteiras_SP	Dasypus novemcinctus or Euphractus sexcintus	1	1	1	Monsalve-Lara J, Drummond M, Romero-Alvarez D, Velho P, Jiménez-García D, Marques R, et al. (2024) Prevalence of Mycobacterium leprae and Mycobacterium lepromatosis in roadkill armadillos in Brazil. Acta Trop. 258:107333.
Tuneiras_do_Oeste_PR	Dasypus novemcinctus or Euphractus sexcintus	3	2	0.666667	Monsalve-Lara J, Drummond M, Romero-Alvarez D, Velho P, Jiménez-García D, Marques R, et al. (2024) Prevalence of Mycobacterium leprae and Mycobacterium lepromatosis in roadkill armadillos in Brazil. Acta Trop. 258:107333.
Umuarama_PR	Dasypus novemcinctus or Euphractus sexcintus	2	2	1	Monsalve-Lara J, Drummond M, Romero-Alvarez D, Velho P, Jiménez-García D, Marques R, et al. (2024) Prevalence of Mycobacterium leprae and Mycobacterium lepromatosis in roadkill armadillos in Brazil. Acta Trop. 258:107333.
União_de_Minas_MG	Dasypus novemcinctus or Euphractus sexcintus	1	0	0	Monsalve-Lara J, Drummond M, Romero-Alvarez D, Velho P, Jiménez-García D, Marques R, et al. (2024) Prevalence of Mycobacterium leprae and Mycobacterium lepromatosis in roadkill armadillos in Brazil. Acta Trop. 258:107333.
Urânia_SP	Dasypus novemcinctus or Euphractus sexcintus	1	1	1	Monsalve-Lara J, Drummond M, Romero-Alvarez D, Velho P, Jiménez-García D, Marques R, et al. (2024) Prevalence of Mycobacterium leprae and Mycobacterium lepromatosis in roadkill armadillos in Brazil. Acta Trop. 258:107333.
Uruguaiana_RS	Dasypus novemcinctus or Euphractus sexcintus	3	1	0.333333	Monsalve-Lara J, Drummond M, Romero-Alvarez D, Velho P, Jiménez-García D, Marques R, et al. (2024) Prevalence of Mycobacterium leprae and Mycobacterium lepromatosis in roadkill armadillos in Brazil. Acta Trop. 258:107333.
Viamâo_RS	Dasypus novemcinctus or Euphractus sexcintus	1	0	0	Monsalve-Lara J, Drummond M, Romero-Alvarez D, Velho P, Jiménez-García D, Marques R, et al. (2024) Prevalence of Mycobacterium leprae and Mycobacterium lepromatosis in roadkill armadillos in Brazil. Acta Trop. 258:107333.
Vila_Nova_do_Sul_RS	Dasypus novemcinctus or Euphractus sexcintus	1	1	1	Monsalve-Lara J, Drummond M, Romero-Alvarez D, Velho P, Jiménez-García D, Marques R, et al. (2024) Prevalence of Mycobacterium leprae and Mycobacterium lepromatosis in roadkill armadillos in Brazil. Acta Trop. 258:107333.
Bauru_SP	Dasypus novemcinctus or Euphractus sexcintus	19	0	0	Pedrini, S. C. B., Rosa, P. S., Medri, Í. M., Mourão, G., Bagagli, E., & de Magalhães Lopes, C. A. (2010). Search for Mycobacterium leprae in wild mammals. The Brazilian Journal of Infectious Diseases, 14(1), 47-53
Botucatu_SP	Dasypus novemcinctus or Euphractus sexcintus		0	0	Pedrini, S. C. B., Rosa, P. S., Medri, Í. M., Mourão, G., Bagagli, E., & de Magalhães Lopes, C. A. (2010). Search for Mycobacterium leprae in wild mammals. The Brazilian Journal of Infectious Diseases, 14(1), 47-54
Manduri_SP	Dasypus novemcinctus or Euphractus sexcintus		0	0	Pedrini, S. C. B., Rosa, P. S., Medri, Í. M., Mourão, G., Bagagli, E., & de Magalhães Lopes, C. A. (2010). Search for Mycobacterium leprae in wild mammals. The Brazilian Journal of Infectious Diseases, 14(1), 47-56
Pardinho_SP	Dasypus novemcinctus or Euphractus sexcintus		0	0	Pedrini, S. C. B., Rosa, P. S., Medri, Í. M., Mourão, G., Bagagli, E., & de Magalhães Lopes, C. A. (2010). Search for Mycobacterium leprae in wild mammals. The Brazilian Journal of Infectious Diseases, 14(1), 47-57
São_Manuel_SP	Dasypus novemcinctus or Euphractus sexcintus		0	0	Pedrini, S. C. B., Rosa, P. S., Medri, Í. M., Mourão, G., Bagagli, E., & de Magalhães Lopes, C. A. (2010). Search for Mycobacterium leprae in wild mammals. The Brazilian Journal of Infectious Diseases, 14(1), 47-58
Corumbá_MS	Dasypus novemcinctus or Euphractus sexcintus	21	0	0	Pedrini, S. C. B., Rosa, P. S., Medri, Í. M., Mourão, G., Bagagli, E., & de Magalhães Lopes, C. A. (2010). Search for Mycobacterium leprae in wild mammals. The Brazilian Journal of Infectious Diseases, 14(1), 47-55
Coari_AM	Dasypus novemcinctus	42	0	0	Stefani, M. M. A., Rosa, P. S., Costa, M. B., Schetinni, A. P. M., Manhães, I., Pontes, M. A. A., ... & Penna, G. O. (2019). Leprosy survey among rural communities and wild armadillos from Amazonas state, Northern Brazil. PloS one, 14(1), e0209491.
Marcelândia_MT	Dasypus novemcinctus	11	11	1	Valois, É. M. D. S. (2019). Detecção molecular da viabilidade de Mycobacterium leprae em animais silvestres e possível associação na manutenção da transmissão da doença em região hiperendêmica da Amazônia Meridional.
The species analyzed in each study have been included. When the specific species was uncertain, we refer to it as "Dasypus novemcinctus or Euphractus sexcinctus".
