# Supplementary material for: Wildlife hunting and the increased risk of leprosy transmission in the tropical Americas: a pathogeographical study
Source: Infect Dis Poverty. 2025 May 12;14:38. doi: 10.1186/s40249-025-01301-z (PMC12067952; doi:10.1186/s40249-025-01301-z)
Supplement: Supplementary file 3 — Additional file 3. [file 40249_2025_1301_MOESM3_ESM.xlsx]

## Sheet: Date_paper
CD_MUN	Armadillo Leprosy Model	Armadillo Hunting Model	Armadillo-Hunting Infection Risk	Predict prevalence of human leprosy
1100015	0.913703	0.868657	0.868657	0.000523122
1100023	0.921722	0.909475	0.909475	0.000443773
1100031	0.957712	0.847148	0.847148	0.000576006
1100049	0.904343	0.904228	0.904228	0.000433129
1100056	0.929315	0.87385	0.87385	0.000330629
1100064	0.864339	0.867941	0.864339	0.000599285
1100072	0.95112	0.739781	0.739781	0.000563394
1100080	0.909905	0.871068	0.871068	0.000602022
1100098	0.898238	0.83684	0.83684	0.00048389
1100106	0.870202	0.770532	0.770532	0.000358355
1100114	0.90386	0.842056	0.842056	0.000467283
1100122	0.834913	0.932386	0.834913	0.000353942
1100130	0.914085	0.885083	0.885083	0.000658525
1100148	0.947933	0.829119	0.829119	0.000528156
1100155	0.864768	0.85493	0.85493	0.000490811
1100189	0.898943	0.877938	0.877938	0.000467583
1100205	0.837262	0.939681	0.837262	0.00038838
1100254	0.732362	0.783154	0.732362	0.000465405
1100262	0.905206	0.753952	0.753952	0.000605509
1100288	0.957207	0.899522	0.899522	0.000427631
1100296	0.943688	0.74109	0.74109	0.000519166
1100304	0.865653	0.920243	0.865653	0.00040112
1100320	0.920645	0.877575	0.877575	0.000552474
1100338	0.874204	0.866824	0.866824	0.000455943
1100346	0.919801	0.8298	0.8298	0.000534386
1100379	0.92031	0.82195	0.82195	0.00053503
1100403	0.909629	0.839092	0.839092	0.000596068
1100452	0.965678	0.927435	0.927435	0.000639223
1100502	0.967541	0.826155	0.826155	0.000568601
1100601	0.932817	0.774923	0.774923	0.000632153
1100700	0.837507	0.769592	0.769592	0.000661717
1100809	0.936524	0.882884	0.882884	0.000625895
1100908	0.954167	0.802437	0.802437	0.000610746
1100924	0.909172	0.800513	0.800513	0.000593952
1100940	0.948368	0.901728	0.901728	0.000682291
1101005	0.882118	0.848274	0.848274	0.000650888
1101104	0.920373	0.833831	0.833831	0.000614652
1101203	0.95334	0.78331	0.78331	0.000538977
1101302	0.954078	0.875535	0.875535	0.000492062
1101401	0.902666	0.817517	0.817517	0.000605791
1101435	0.95886	0.838855	0.838855	0.000571904
1101450	0.923349	0.729761	0.729761	0.000592264
1101468	0.918954	0.729566	0.729566	0.000359634
1101476	0.930478	0.743241	0.743241	0.000489543
1101484	0.937214	0.792233	0.792233	0.000472082
1101492	0.91839	0.859389	0.859389	0.000615681
1101500	0.934842	0.869054	0.869054	0.00055971
1101559	0.961151	0.791922	0.791922	0.000515963
1101609	0.931137	0.789134	0.789134	0.000655209
1101708	0.950156	0.807051	0.807051	0.000461094
1101757	0.93491	0.858658	0.858658	0.000628651
1101807	0.944183	0.769356	0.769356	0.000506447
1200013	0.958944	0.866621	0.866621	0.000587984
1200054	0.915484	0.503871	0.503871	0.000310373
1200104	0.931306	0.771759	0.771759	0.00043077
1200138	0.957544	0.703192	0.703192	0.000445544
1200179	0.908378	0.708131	0.708131	0.000426264
1200203	0.869016	0.399408	0.399408	0.000179101
1200252	0.957701	0.809222	0.809222	0.000416451
1200302	0.884095	0.435455	0.435455	0.000300249
1200328	0.908917	0.289274	0.289274	0.000220336
1200336	0.897745	0.1813	0.1813	0.000151756
1200344	0.88654	0.458166	0.458166	0.000335891
1200351	0.897937	0.285099	0.285099	0.00021385
1200385	0.964188	0.740299	0.740299	0.000341637
1200393	0.870961	0.220019	0.220019	0.000182747
1200401	0.945697	0.907852	0.907852	0.000300969
1200427	0.874021	0.210859	0.210859	0.000163731
1200435	0.86826	0.402969	0.402969	0.000306986
1200450	0.887429	0.747569	0.747569	0.000495456
1200500	0.907379	0.611879	0.611879	0.000385556
1200609	0.893501	0.361032	0.361032	0.000239884
1200708	0.905996	0.65728	0.65728	0.000390125
1200807	0.966908	0.789056	0.789056	0.000427519
1300029	0.835606	0.786458	0.786458	0.000418743
1300060	0.859339	0.497232	0.497232	0.000203635
1300086	0.864054	0.887208	0.864054	0.000471001
1300102	0.880974	0.846995	0.846995	0.000450992
1300144	0.838314	0.857907	0.838314	0.000663408
1300201	0.812878	0.160537	0.160537	0.000214043
1300300	0.909824	0.923839	0.909824	0.00048385
1300409	0.817268	0.804759	0.804759	0.000646338
1300508	0.939411	0.912754	0.912754	0.000513439
1300607	0.796959	0.490846	0.490846	0.00022917
1300631	0.82057	0.851262	0.82057	0.000590333
1300680	0.943474	0.926229	0.926229	0.000301545
1300706	0.879557	0.695193	0.695193	0.000463214
1300805	0.821309	0.852769	0.821309	0.000650078
1300839	0.918575	0.85389	0.85389	0.00058026
1300904	0.877687	0.771822	0.771822	0.000598273
1301001	0.853461	0.612631	0.612631	0.000387654
1301100	0.848345	0.939412	0.848345	0.000538475
1301159	0.900066	0.901666	0.900066	0.000389438
1301209	0.825725	0.822823	0.822823	0.000532924
1301308	0.855737	0.827996	0.827996	0.000519422
1301407	0.864297	0.47971	0.47971	0.000285902
1301506	0.89582	0.470246	0.470246	0.000220899
1301605	0.881048	0.595842	0.595842	0.000215665
1301654	0.900173	0.178328	0.178328	0.000182549
1301704	0.847328	0.862134	0.847328	0.000608049
1301803	0.883108	0.320033	0.320033	0.000232316
1301852	0.90792	0.96641	0.90792	0.000324572
1301902	0.887113	0.946475	0.887113	0.000375733
1301951	0.872203	0.530396	0.530396	0.000407737
1302009	0.877491	0.905796	0.877491	0.000606333
1302108	0.821742	0.489093	0.489093	0.000303529
1302207	0.83898	0.712255	0.712255	0.000405534
1302306	0.833279	0.4702	0.4702	0.000319164
1302405	0.864917	0.677769	0.677769	0.000542484
1302504	0.909026	0.939354	0.909026	0.000467419
1302553	0.915697	0.892507	0.892507	0.000545977
1302603	0.844432	0.990717	0.844432	0.000181656
1302702	0.816773	0.863074	0.816773	0.000607145
1302801	0.879828	0.641983	0.641983	0.000314846
1302900	0.848759	0.869127	0.848759	0.000622838
1303007	0.8589	0.899711	0.8589	0.000681383
1303106	0.890866	0.920064	0.890866	0.000575593
1303205	0.850542	0.872022	0.850542	0.000637264
1303304	0.830717	0.800029	0.800029	0.00063318
1303403	0.914312	0.932184	0.914312	0.000211702
1303502	0.876264	0.543445	0.543445	0.000234538
1303536	0.862981	0.918587	0.862981	0.000631062
1303569	0.887691	0.945704	0.887691	0.000473902
1303601	0.796232	0.635442	0.635442	0.00038634
1303700	0.822252	0.407014	0.407014	0.000188397
1303809	0.754157	0.442029	0.442029	0.000259964
1303908	0.805164	0.443956	0.443956	0.000250918
1303957	0.87437	0.877359	0.87437	0.00066989
1304005	0.877142	0.893866	0.877142	0.000473289
1304062	0.739784	0.643753	0.643753	0.000190235
1304104	0.834723	0.718455	0.718455	0.000527837
1304203	0.825547	0.845646	0.825547	0.000431537
1304237	0.828265	0.566038	0.566038	0.000238286
1304260	0.847037	0.705233	0.705233	0.000368078
1304302	0.823213	0.876425	0.823213	0.000605213
1304401	0.919155	0.897657	0.897657	0.000289005
1400027	0.695343	0.641805	0.641805	0.000449521
1400050	0.766641	0.740037	0.740037	0.00049481
1400100	0.832163	0.951981	0.832163	7.81e-06
1400159	0.836134	0.792133	0.792133	5.25e-05
1400175	0.776995	0.882574	0.776995	0.00056679
1400209	0.791839	0.792937	0.791839	0.000691874
1400233	0.835048	0.870941	0.835048	0.000649744
1400282	0.795812	0.829351	0.795812	0.000611037
1400308	0.807922	0.829911	0.807922	0.000592202
1400407	0.834523	0.690435	0.690435	2.14e-05
1400456	0.771246	0.649351	0.649351	7.6e-05
1400472	0.840489	0.885933	0.840489	0.000614828
1400506	0.913679	0.905798	0.905798	0.000618368
1400605	0.920072	0.916204	0.916204	0.000680803
1400704	0.736758	0.581008	0.581008	6.21e-05
1500107	0.938408	0.933053	0.933053	0.000288884
1500131	0.962791	0.851652	0.851652	0.000589888
1500206	0.949909	0.818582	0.818582	0.00033313
1500305	0.911677	0.764574	0.764574	0.000364075
1500347	0.94252	0.558952	0.558952	0.000509401
1500404	0.910863	0.89437	0.89437	0.000570281
1500503	0.800934	0.867747	0.800934	0.000573802
1500602	0.847828	0.832435	0.832435	0.000624813
1500701	0.890464	0.738529	0.738529	0.000245372
1500800	0.552834	0.981499	0.552834	5.61e-05
1500859	0.905193	0.848181	0.848181	0.000635967
1500909	0.935225	0.86325	0.86325	0.000411667
1500958	0.926616	0.722634	0.722634	0.000404893
1501006	0.854054	0.871112	0.854054	0.000703919
1501105	0.934911	0.829991	0.829991	0.000392924
1501204	0.847915	0.823637	0.823637	0.000400928
1501253	0.797874	0.478296	0.478296	0.000662471
1501303	0.948891	0.911897	0.911897	0.000290978
1501402	0.979464	0.979467	0.979464	0.000194902
1501451	0.831096	0.898799	0.831096	0.000628417
1501501	0.0560511	0.940376	0.0560511	6.08e-05
1501576	0.944568	0.825538	0.825538	0.000623217
1501600	0.972582	0.764248	0.764248	0.000367037
1501709	0.940415	0.878146	0.878146	0.000306804
1501725	0.942364	0.851394	0.851394	0.000610338
1501758	0.878157	0.778055	0.778055	0.000618193
1501782	0.945627	0.796198	0.796198	0.000492105
1501808	0.941182	0.849584	0.849584	0.00026261
1501907	0.94938	0.831513	0.831513	0.000307468
1501956	0.965619	0.817902	0.817902	0.000539765
1502004	0.843118	0.673671	0.673671	0.000211303
1502103	0.903848	0.892965	0.892965	0.000219425
1502152	0.913775	0.841484	0.841484	0.000405611
1502202	0.816512	0.908893	0.816512	0.000285783
1502301	0.977259	0.833346	0.833346	0.000478203
1502400	0.795263	0.95063	0.795263	0.000215484
1502509	0.959029	0.657314	0.657314	0.00042944
1502608	0.951012	0.822369	0.822369	0.00044284
1502707	0.805888	0.76825	0.76825	0.000707035
1502756	0.978174	0.873139	0.873139	0.000344875
1502764	0.947839	0.618243	0.618243	0.000532499
1502772	0.962123	0.745332	0.745332	0.000511131
1502806	0.93871	0.781068	0.781068	0.000271296
1502855	0.903696	0.897622	0.897622	0.00049209
1502905	0.947046	0.874814	0.874814	0.000387741
1502939	0.932299	0.828497	0.828497	0.000513525
1502954	0.961405	0.610961	0.610961	0.000417763
1503002	0.8928	0.870369	0.870369	0.000686614
1503044	0.879454	0.634554	0.634554	0.000484117
1503077	0.985918	0.803196	0.803196	0.000483218
1503093	0.956423	0.78932	0.78932	0.000610514
1503101	0.870474	0.822351	0.822351	0.000371122
1503200	0.953837	0.842539	0.842539	0.000348424
1503309	0.928761	0.842304	0.842304	0.000204263
1503408	0.950116	0.811811	0.811811	0.000328808
1503457	0.921042	0.780114	0.780114	0.000525742
1503507	0.939299	0.75027	0.75027	0.0003666
1503606	0.762482	0.919962	0.762482	0.000474014
1503705	0.925987	0.777843	0.777843	0.000552049
1503754	0.795812	0.797592	0.795812	0.000637196
1503804	0.967417	0.856616	0.856616	0.000546575
1503903	0.872659	0.920367	0.872659	0.000457247
1504000	0.938342	0.798481	0.798481	0.000313164
1504059	0.879577	0.869952	0.869952	0.000365827
1504109	0.93166	0.807824	0.807824	0.000394562
1504208	0.897216	0.869711	0.869711	0.000454407
1504307	0.924494	0.811607	0.811607	0.000315481
1504406	0.941144	0.825092	0.825092	0.000264775
1504422	0.123136	0.966298	0.123136	4.61e-05
1504455	0.934315	0.878299	0.878299	0.000660959
1504505	0.931285	0.778193	0.778193	0.000331497
1504604	0.94142	0.879953	0.879953	0.0002069
1504703	0.943677	0.816512	0.816512	0.000397145
1504752	0.938464	0.883891	0.883891	0.000586978
1504802	0.844826	0.890726	0.844826	0.000529889
1504901	0.874489	0.805661	0.805661	0.0002162
1504950	0.975643	0.764514	0.764514	0.000489378
1504976	0.965281	0.749539	0.749539	0.000556219
1505007	0.868503	0.779567	0.779567	0.00040594
1505031	0.876946	0.824395	0.824395	0.000594899
1505064	0.929191	0.79179	0.79179	0.000652423
1505106	0.769419	0.881825	0.769419	0.000390338
1505205	0.91662	0.782044	0.782044	0.000263444
1505304	0.803242	0.858037	0.803242	0.000603576
1505403	0.971686	0.79976	0.79976	0.000350961
1505437	0.907238	0.810489	0.810489	0.000547579
1505486	0.939552	0.868082	0.868082	0.000702614
1505494	0.930013	0.734157	0.734157	0.000473683
1505502	0.941223	0.876237	0.876237	0.000560208
1505536	0.898993	0.910773	0.898993	0.000306168
1505551	0.671871	0.598304	0.598304	0.000609298
1505601	0.891005	0.763872	0.763872	0.000451666
1505635	0.94321	0.738277	0.738277	0.000643456
1505650	0.924993	0.884407	0.884407	0.00061471
1505700	0.879552	0.779439	0.779439	0.000142709
1505809	0.927804	0.82138	0.82138	0.000533034
1505908	0.871556	0.85015	0.85015	0.000689954
1506005	0.869641	0.873638	0.869641	0.00049203
1506104	0.953197	0.826612	0.826612	0.000375
1506112	0.94516	0.852296	0.852296	0.000386923
1506138	0.87097	0.882211	0.87097	0.000574945
1506161	0.902396	0.680946	0.680946	0.000582478
1506187	0.958281	0.797331	0.797331	0.000549118
1506195	0.774608	0.885164	0.774608	0.00046632
1506203	0.926598	0.945395	0.926598	0.000259814
1506302	0.894366	0.821787	0.821787	0.00021765
1506351	0.96617	0.900145	0.900145	0.000260591
1506401	0.936188	0.711662	0.711662	0.000151706
1506500	0.754901	0.870386	0.754901	0.000203511
1506559	0.959458	0.827527	0.827527	0.000497607
1506583	0.806283	0.638443	0.638443	0.000755502
1506609	0.522376	0.851661	0.522376	0.000264115
1506708	0.843581	0.73075	0.73075	0.000704302
1506807	0.872365	0.959062	0.872365	0.0003414
1506906	0.933092	0.804855	0.804855	0.000411337
1507003	0.937893	0.84626	0.84626	0.000310676
1507102	0.950601	0.848024	0.848024	0.000358884
1507151	0.901023	0.76729	0.76729	0.000491105
1507201	0.95445	0.802476	0.802476	0.000405409
1507300	0.86135	0.784425	0.784425	0.000784874
1507409	0.504624	0.86775	0.504624	0.000257151
1507458	0.93252	0.777045	0.777045	0.000531519
1507466	0.958737	0.871509	0.871509	0.000316769
1507474	0.93939	0.844797	0.844797	0.000391554
1507508	0.721489	0.754392	0.721489	0.000492444
1507607	0.930312	0.85793	0.85793	0.000350173
1507706	0.939072	0.801616	0.801616	0.000195324
1507755	0.90416	0.639487	0.639487	0.000520297
1507805	0.890825	0.808971	0.808971	0.000640252
1507904	0.879911	0.745632	0.745632	0.000253797
1507953	0.96525	0.900451	0.900451	0.000423282
1507961	0.977851	0.877592	0.877592	0.000344306
1507979	0.966257	0.912188	0.912188	0.000217307
1508001	0.96188	0.861663	0.861663	0.000421338
1508035	0.821227	0.84086	0.821227	0.000323217
1508050	0.799318	0.897252	0.799318	0.000588745
1508084	0.990817	0.934807	0.934807	0.000573652
1508100	0.780157	0.904965	0.780157	0.000455872
1508126	0.948127	0.79045	0.79045	0.000541477
1508159	0.933701	0.935125	0.933701	0.000616038
1508209	0.954151	0.892724	0.892724	0.000257657
1508308	0.939642	0.750526	0.750526	0.000485915
1508357	0.918249	0.853319	0.853319	0.000517851
1508407	0.931556	0.803607	0.803607	0.000521634
1600055	0.899516	0.845971	0.845971	0.000427188
1600105	0.861116	0.653192	0.653192	0.000332315
1600154	0.859942	0.830382	0.830382	0.000305866
1600204	0.886068	0.799658	0.799658	0.00046358
1600212	0.923763	0.770218	0.770218	0.000342184
1600238	0.842851	0.782236	0.782236	0.00039054
1600253	0.961701	0.760339	0.760339	0.000326759
1600279	0.863797	0.852372	0.852372	0.000539297
1600303	0.811274	0.957464	0.811274	0.000140523
1600402	0.895101	0.839334	0.839334	0.000376388
1600501	0.861919	0.837689	0.837689	0.000568891
1600535	0.810272	0.887893	0.810272	0.000444404
1600550	0.910338	0.761758	0.761758	0.000388243
1600600	0.87583	0.952392	0.87583	0.000140871
1600709	0.876526	0.802794	0.802794	0.000417878
1600808	0.917109	0.830819	0.830819	0.000346185
1700251	0.853779	0.699213	0.699213	0.000789608
1700301	0.0816475	0.85191	0.0816475	0.000189615
1700350	0.744915	0.59879	0.59879	0.000766567
1700400	0.594505	0.5595	0.5595	0.000625169
1700707	0.882727	0.693839	0.693839	0.000502354
1701002	0.924015	0.712529	0.712529	0.000435164
1701051	0.878136	0.593107	0.593107	0.000396516
1701101	0.494165	0.715022	0.494165	0.000420919
1701309	0.94897	0.718326	0.718326	0.000607138
1701903	0.63431	0.674035	0.63431	0.000885466
1702000	0.908394	0.346124	0.346124	0.000404785
1702109	0.90829	0.924142	0.90829	0.000385396
1702158	0.96786	0.652643	0.652643	0.000487949
1702208	0.807946	0.822189	0.807946	0.000474119
1702307	0.964865	0.746592	0.746592	0.000710826
1702406	0.648216	0.464598	0.464598	0.000589014
1702554	0.97743	0.905832	0.905832	0.000429184
1702703	0.899107	0.558485	0.558485	0.000363911
1702901	0.974916	0.878946	0.878946	0.000387469
1703008	0.650195	0.706256	0.650195	0.000457734
1703057	0.974687	0.636017	0.636017	0.000535635
1703073	0.520925	0.621783	0.520925	0.000381002
1703107	0.7648	0.701857	0.701857	0.000573897
1703206	0.944435	0.707437	0.707437	0.000589562
1703305	0.199474	0.54189	0.199474	0.000329019
1703602	0.670277	0.851964	0.670277	0.000881762
1703701	0.783786	0.542931	0.542931	0.000573512
1703800	0.932578	0.847647	0.847647	0.000428571
1703826	0.708202	0.684091	0.684091	0.000448181
1703842	0.802636	0.592722	0.592722	0.000494645
1703867	0.697602	0.60407	0.60407	0.000629613
1703883	0.975338	0.701727	0.701727	0.000476812
1703891	0.930096	0.749209	0.749209	0.000430077
1703909	0.80437	0.736392	0.736392	0.000994627
1704105	0.706803	0.500541	0.500541	0.000463134
1704600	0.84082	0.492063	0.492063	0.000650725
1705102	0.558709	0.578274	0.558709	0.0006604
1705508	0.890486	0.928153	0.890486	0.000479526
1705557	0.949128	0.778849	0.778849	0.000409237
1705607	0.787282	0.548645	0.548645	0.000638093
1706001	0.832727	0.506132	0.506132	0.000570482
1706100	0.855061	0.554304	0.554304	0.000677239
1706258	0.804323	0.575651	0.575651	0.000763768
1706506	0.514123	0.792684	0.514123	0.000314307
1707009	0.733603	0.775451	0.733603	0.000507966
1707108	0.835215	0.72681	0.72681	0.000909678
1707207	0.857567	0.576865	0.576865	0.000649967
1707306	0.82769	0.611013	0.611013	0.00103977
1707405	0.939764	0.755107	0.755107	0.000477022
1707553	0.746207	0.746819	0.746207	0.000642966
1707652	0.898752	0.669219	0.669219	0.000723906
1707702	0.699049	0.589955	0.589955	0.000475177
1708205	0.647685	0.601549	0.601549	0.00107335
1708254	0.67089	0.509759	0.509759	0.000625314
1708304	0.699345	0.602169	0.602169	0.000693887
1709005	0.516018	0.598678	0.516018	0.000526804
1709302	0.624166	0.805306	0.624166	0.000430273
1709500	0.756383	0.880113	0.756383	0.000386603
1709807	0.717072	0.438438	0.438438	0.000486793
1710508	0.615879	0.56796	0.56796	0.000630633
1710706	0.764323	0.638376	0.638376	0.000531701
1710904	0.74391	0.621428	0.621428	0.000616394
1711100	0.967585	0.582877	0.582877	0.000489109
1711506	0.76825	0.490097	0.490097	0.000587536
1711803	0.85939	0.741496	0.741496	0.000665753
1711902	0.72244	0.75191	0.72244	0.00145731
1711951	0.553336	0.625493	0.553336	0.000563585
1712009	0.581411	0.737199	0.581411	0.000491129
1712157	0.799118	0.351139	0.351139	0.000266502
1712405	0.653019	0.4584	0.4584	0.000378409
1712454	0.658026	0.671393	0.658026	0.000391711
1712504	0.818434	0.665416	0.665416	0.000949613
1712702	0.747883	0.539629	0.539629	0.00040562
1712801	0.551287	0.573065	0.551287	0.000401545
1713205	0.766799	0.678148	0.678148	0.000516273
1713304	0.882265	0.805268	0.805268	0.000602585
1713601	0.641482	0.460629	0.460629	0.000563265
1713700	0.895659	0.41533	0.41533	0.00060089
1713809	0.486087	0.622619	0.486087	0.000328871
1713957	0.917166	0.616196	0.616196	0.000684669
1714203	0.622294	0.616067	0.616067	0.000588771
1714302	0.376057	0.63693	0.376057	0.000317454
1714880	0.843406	0.647429	0.647429	0.000460499
1715002	0.84541	0.569116	0.569116	0.000454022
1715101	0.611223	0.556376	0.556376	0.000488445
1715150	0.959035	0.675288	0.675288	0.000482981
1715259	0.648449	0.574793	0.574793	0.000496136
1715507	0.906218	0.742344	0.742344	0.000644857
1715705	0.69133	0.632295	0.632295	0.000731038
1715754	0.799497	0.48859	0.48859	0.000375884
1716109	0.907977	0.867242	0.867242	0.000428378
1716208	0.541694	0.39416	0.39416	0.000539994
1716307	0.934097	0.62505	0.62505	0.000570328
1716505	0.644673	0.769085	0.644673	0.000521638
1716604	0.68969	0.512557	0.512557	0.000685746
1716653	0.941798	0.575956	0.575956	0.000475987
1716703	0.873253	0.651602	0.651602	0.000478201
1717008	0.632455	0.537825	0.537825	0.000453732
1717206	0.907703	0.538847	0.538847	0.00050629
1717503	0.674842	0.631888	0.631888	0.00111823
1717800	0.732037	0.517524	0.517524	0.000386802
1717909	0.642908	0.515136	0.515136	0.000443866
1718006	0.509684	0.679212	0.509684	0.000387296
1718204	0.756379	0.791891	0.756379	0.000559369
1718303	0.928803	0.797226	0.797226	0.000461182
1718402	0.678629	0.722594	0.678629	0.000714471
1718451	0.778268	0.480962	0.480962	0.000400185
1718501	0.721772	0.528815	0.528815	0.000501643
1718550	0.951122	0.728474	0.728474	0.000451689
1718659	0.776673	0.569978	0.569978	0.000351532
1718709	0.624049	0.475566	0.475566	0.000494261
1718758	0.574323	0.478804	0.478804	0.000533743
1718808	0.916105	0.806264	0.806264	0.000485487
1718840	0.790861	0.379059	0.379059	0.000741674
1718865	0.942823	0.686022	0.686022	0.000491907
1718881	0.467088	0.435866	0.435866	0.000486086
1718899	0.825254	0.668724	0.668724	0.00113756
1718907	0.542465	0.608783	0.542465	0.00100405
1719004	0.692221	0.701435	0.692221	0.000521975
1720002	0.777881	0.625398	0.625398	0.000397439
1720101	0.799141	0.705168	0.705168	0.000459274
1720150	0.654167	0.522298	0.522298	0.000346802
1720200	0.929761	0.817046	0.817046	0.000409489
1720259	0.492516	0.50951	0.492516	0.000555283
1720309	0.947885	0.799494	0.799494	0.000739794
1720499	0.638865	0.339589	0.339589	0.000530511
1720655	0.705221	0.54196	0.54196	0.000513085
1720804	0.96786	0.785431	0.785431	0.000378083
1720853	0.928098	0.611207	0.611207	0.000623395
1720903	0.677718	0.705646	0.677718	0.000481747
1720937	0.772748	0.446328	0.446328	0.000563949
1720978	0.872062	0.50602	0.50602	0.000479115
1721000	0.42811	0.948349	0.42811	0.000181125
1721109	0.236717	0.591386	0.236717	0.000586935
1721208	0.384346	0.759367	0.384346	0.000230233
1721257	0.49076	0.599335	0.49076	0.000667204
1721307	0.627587	0.8051	0.627587	0.000839072
1722081	0.569738	0.661348	0.569738	0.00035601
1722107	0.900616	0.739198	0.739198	0.000504409
2100055	0.942102	0.881228	0.881228	0.000517574
2100105	0.95652	0.653505	0.653505	0.000328422
2100154	0.771248	0.710966	0.710966	0.000340615
2100204	0.893641	0.719619	0.719619	0.000443665
2100303	0.924058	0.669797	0.669797	0.000329141
2100402	0.968249	0.599528	0.599528	0.000408863
2100436	0.442521	0.868027	0.442521	0.000274178
2100477	0.96247	0.70682	0.70682	0.000425644
2100501	0.658182	0.602448	0.602448	0.000495784
2100550	0.956804	0.683886	0.683886	0.000422711
2100600	0.93791	0.777195	0.777195	0.000566132
2100709	0.939651	0.760413	0.760413	0.000337501
2100808	0.909285	0.741746	0.741746	0.000346097
2100832	0.9183	0.842428	0.842428	0.000424974
2100873	0.965225	0.671137	0.671137	0.000460315
2100907	0.697232	0.670367	0.670367	0.000323598
2100956	0.948868	0.7394	0.7394	0.000500852
2101004	0.898404	0.777719	0.777719	0.000407569
2101103	0.632255	0.818523	0.632255	0.000234342
2101202	0.925646	0.859965	0.859965	0.000388937
2101251	0.655298	0.815663	0.655298	0.000334353
2101301	0.881369	0.746769	0.746769	0.000477573
2101350	0.959836	0.748323	0.748323	0.000542691
2101400	0.736558	0.832028	0.736558	0.000415636
2101509	0.436211	0.595739	0.436211	0.000230199
2101608	0.870604	0.787554	0.787554	0.000419824
2101707	0.891266	0.73217	0.73217	0.000405338
2101731	0.904413	0.664346	0.664346	0.000283056
2101772	0.153111	0.84951	0.153111	0.000169088
2101806	0.496777	0.586986	0.496777	0.000297456
2101905	0.858307	0.757401	0.757401	0.000414555
2101939	0.939669	0.753676	0.753676	0.000396517
2101970	0.86981	0.703469	0.703469	0.000429342
2102002	0.94191	0.674859	0.674859	0.000478213
2102036	0.860458	0.736247	0.736247	0.000550808
2102077	0.966484	0.765841	0.765841	0.000500905
2102101	0.720264	0.726595	0.720264	0.00028913
2102150	0.953227	0.685839	0.685839	0.000489526
2102200	0.862993	0.660209	0.660209	0.000275773
2102309	0.908649	0.684699	0.684699	0.000347619
2102325	0.913321	0.820643	0.820643	0.000487154
2102358	0.950886	0.816165	0.816165	0.000532379
2102374	0.917485	0.659637	0.659637	0.000340958
2102408	0.934495	0.737725	0.737725	0.000408918
2102507	0.950831	0.750687	0.750687	0.000362043
2102556	0.449915	0.777647	0.449915	0.000258101
2102606	0.888246	0.695091	0.695091	0.000438566
2102705	0.857008	0.77866	0.77866	0.000357731
2102754	0.791728	0.797365	0.791728	0.000443047
2102804	0.522276	0.752301	0.522276	0.000347625
2102903	0.880885	0.772556	0.772556	0.000339072
2103000	0.683382	0.796417	0.683382	0.000259911
2103109	0.911382	0.81385	0.81385	0.000490763
2103125	0.521132	0.728079	0.521132	0.000325143
2103158	0.982366	0.702551	0.702551	0.000395029
2103174	0.925084	0.633216	0.633216	0.000490771
2103208	0.887264	0.78978	0.78978	0.000324764
2103257	0.90703	0.769454	0.769454	0.000549978
2103307	0.88732	0.762005	0.762005	0.000477511
2103406	0.827554	0.763721	0.763721	0.000252161
2103505	0.720676	0.809476	0.720676	0.000397485
2103554	0.975239	0.738474	0.738474	0.000491282
2103604	0.888014	0.775017	0.775017	0.000357033
2103703	0.930112	0.790261	0.790261	0.000579748
2103752	0.859744	0.862774	0.859744	0.000469439
2103802	0.732285	0.863764	0.732285	0.000395115
2103901	0.847486	0.733163	0.733163	0.000272839
2104008	0.903692	0.814623	0.814623	0.000341796
2104057	0.274525	0.802581	0.274525	0.000213761
2104073	0.84699	0.558403	0.558403	0.000397893
2104081	0.809218	0.528197	0.528197	0.000411555
2104099	0.815077	0.676373	0.676373	0.000447017
2104107	0.783964	0.696345	0.696345	0.000420241
2104206	0.957187	0.724962	0.724962	0.000368631
2104305	0.881395	0.814313	0.814313	0.000447291
2104404	0.95315	0.766879	0.766879	0.000427111
2104503	0.922739	0.748313	0.748313	0.000432152
2104552	0.681298	0.869537	0.681298	0.000369165
2104602	0.576782	0.723851	0.576782	0.000301155
2104628	0.955127	0.789257	0.789257	0.00036463
2104651	0.980385	0.643225	0.643225	0.000459529
2104677	0.958365	0.758632	0.758632	0.000424918
2104701	0.92288	0.679394	0.679394	0.000402882
2104800	0.874537	0.826775	0.826775	0.000542948
2104909	0.918934	0.783789	0.783789	0.000435992
2105005	0.882393	0.713256	0.713256	0.000456525
2105104	0.880241	0.748553	0.748553	0.00040556
2105153	0.852776	0.813941	0.813941	0.000487437
2105203	0.965406	0.70808	0.70808	0.000348671
2105302	0.837397	0.965617	0.837397	0.000252346
2105351	0.938762	0.786291	0.786291	0.000483638
2105401	0.559854	0.814265	0.559854	0.000258899
2105427	0.949963	0.764768	0.764768	0.000555467
2105450	0.832369	0.681019	0.681019	0.00038471
2105476	0.808931	0.726132	0.726132	0.000505072
2105500	0.981762	0.829455	0.829455	0.000475389
2105609	0.931111	0.783782	0.783782	0.000404453
2105658	0.81159	0.65768	0.65768	0.000528374
2105708	0.955864	0.877549	0.877549	0.000461764
2105807	0.961213	0.811367	0.811367	0.000502522
2105906	0.968233	0.702329	0.702329	0.000410095
2105922	0.827099	0.539735	0.539735	0.000299767
2105948	0.939729	0.785637	0.785637	0.000405163
2105963	0.943066	0.681959	0.681959	0.000455115
2105989	0.52053	0.741677	0.52053	0.000363
2106003	0.951329	0.819725	0.819725	0.000417394
2106102	0.587576	0.616527	0.587576	0.000402429
2106201	0.932134	0.736462	0.736462	0.000361104
2106300	0.826119	0.676849	0.676849	0.000242587
2106326	0.941073	0.780833	0.780833	0.000402933
2106359	0.942962	0.67725	0.67725	0.000648922
2106375	0.949076	0.698203	0.698203	0.000428663
2106409	0.904226	0.740414	0.740414	0.000283377
2106508	0.982315	0.823187	0.823187	0.000365765
2106607	0.712284	0.654048	0.654048	0.000299979
2106631	0.827737	0.739108	0.739108	0.000484611
2106672	0.851495	0.632035	0.632035	0.000281617
2106706	0.739424	0.55382	0.55382	0.000471044
2106755	0.626505	0.805028	0.626505	0.00029733
2106805	0.795434	0.750965	0.750965	0.000396673
2106904	0.956925	0.74884	0.74884	0.000443542
2107001	0.846701	0.669233	0.669233	0.000480076
2107100	0.823004	0.690486	0.690486	0.00032229
2107209	0.918069	0.768274	0.768274	0.000325457
2107258	0.815035	0.740664	0.740664	0.000409034
2107308	0.594739	0.487641	0.487641	0.000286309
2107357	0.958416	0.685757	0.685757	0.000463174
2107407	0.962426	0.728551	0.728551	0.000490334
2107456	0.979755	0.830169	0.830169	0.000345316
2107506	0.97056	0.970941	0.97056	0.000298005
2107605	0.968389	0.836992	0.836992	0.000400043
2107704	0.147758	0.759886	0.147758	0.00013771
2107803	0.843022	0.622747	0.622747	0.00032502
2107902	0.811142	0.65274	0.65274	0.00037494
2108009	0.426782	0.642183	0.426782	0.000245027
2108058	0.821643	0.734729	0.734729	0.000409374
2108108	0.931993	0.7147	0.7147	0.000446223
2108207	0.947732	0.927684	0.927684	0.000301902
2108256	0.952277	0.642413	0.642413	0.000460894
2108306	0.975099	0.798916	0.798916	0.000401715
2108405	0.941624	0.789814	0.789814	0.000382296
2108454	0.550089	0.722494	0.550089	0.000399862
2108504	0.285614	0.868164	0.285614	0.000164674
2108603	0.951103	0.850044	0.850044	0.000318238
2108702	0.927727	0.788003	0.788003	0.000421487
2108801	0.867769	0.736126	0.736126	0.000348742
2108900	0.954911	0.73138	0.73138	0.000406283
2109007	0.465948	0.861953	0.465948	0.000260123
2109056	0.927674	0.771215	0.771215	0.000530766
2109106	0.851917	0.861732	0.851917	0.000434333
2109205	0.867678	0.751337	0.751337	0.000315618
2109239	0.959296	0.58985	0.58985	0.000403399
2109270	0.948044	0.720536	0.720536	0.000339426
2109304	0.705711	0.730518	0.705711	0.000354754
2109403	0.866946	0.642523	0.642523	0.000380972
2109452	0.958445	0.952899	0.952899	0.000455052
2109502	0.754577	0.632653	0.632653	0.000431653
2109551	0.81629	0.764682	0.764682	0.000483613
2109601	0.77598	0.837173	0.77598	0.000284682
2109700	0.72525	0.549848	0.549848	0.000406715
2109759	0.951486	0.724155	0.724155	0.000561367
2109809	0.957015	0.775446	0.775446	0.000417179
2109908	0.909031	0.898961	0.898961	0.000418288
2110005	0.932186	0.726603	0.726603	0.000514003
2110039	0.944981	0.758212	0.758212	0.000466453
2110104	0.864393	0.6722	0.6722	0.000287025
2110203	0.835374	0.860836	0.835374	0.000347565
2110237	0.924508	0.589911	0.589911	0.000255409
2110278	0.947095	0.628896	0.628896	0.000506877
2110302	0.910103	0.781736	0.781736	0.000446285
2110401	0.909416	0.732343	0.732343	0.000313173
2110500	0.965586	0.8996	0.8996	0.000307759
2110609	0.855682	0.711187	0.711187	0.000246079
2110658	0.649013	0.700505	0.649013	0.000511748
2110708	0.960945	0.772364	0.772364	0.00039099
2110807	0.585465	0.453405	0.453405	0.000289435
2110856	0.975497	0.812461	0.812461	0.000547189
2110906	0.653485	0.502357	0.502357	0.000291332
2111003	0.950932	0.762139	0.762139	0.000354052
2111029	0.971706	0.721928	0.721928	0.00042396
2111052	0.767273	0.698266	0.698266	0.000479011
2111078	0.906021	0.767043	0.767043	0.000396253
2111102	0.265134	0.69618	0.265134	0.000160183
2111201	0.974287	0.976321	0.974287	0.000231271
2111250	0.953702	0.68259	0.68259	0.000402462
2111300	0.892454	0.981688	0.892454	0.000212315
2111409	0.936799	0.693833	0.693833	0.000459321
2111508	0.818223	0.892447	0.818223	0.000391998
2111532	0.949645	0.896771	0.896771	0.000789812
2111573	0.851681	0.618841	0.618841	0.000344575
2111607	0.712511	0.684811	0.684811	0.000362432
2111631	0.950292	0.726134	0.726134	0.000437999
2111672	0.935943	0.693184	0.693184	0.000377038
2111706	0.956011	0.858282	0.858282	0.00035839
2111722	0.929499	0.695925	0.695925	0.00047052
2111748	0.436782	0.768068	0.436782	0.000250398
2111763	0.975014	0.820138	0.820138	0.000484482
2111789	0.905895	0.65481	0.65481	0.000416371
2111805	0.800228	0.680942	0.680942	0.000482633
2111904	0.783728	0.619951	0.619951	0.000329506
2111953	0.331314	0.503134	0.331314	0.000238924
2112001	0.730045	0.562229	0.562229	0.00055785
2112100	0.927717	0.763612	0.763612	0.000374685
2112209	0.486425	0.838184	0.486425	0.000130176
2112233	0.929986	0.885056	0.885056	0.000344926
2112274	0.976576	0.710579	0.710579	0.000421841
2112308	0.921611	0.728963	0.728963	0.00048565
2112407	0.915932	0.697403	0.697403	0.000390371
2112456	0.965924	0.762509	0.762509	0.000397411
2112506	0.817638	0.755133	0.755133	0.000351212
2112605	0.905812	0.719264	0.719264	0.000285414
2112704	0.77579	0.809634	0.77579	0.000393377
2112803	0.947878	0.843986	0.843986	0.000346555
2112852	0.958494	0.767879	0.767879	0.000564653
2112902	0.88009	0.831936	0.831936	0.000367322
2113009	0.971616	0.791276	0.791276	0.000459745
2114007	0.964094	0.756587	0.756587	0.000439252
2200053	0.921856	0.370022	0.370022	0.000264402
2200103	0.874146	0.71347	0.71347	0.000241834
2200202	0.0443778	0.83609	0.0443778	7.18e-05
2200251	0.852087	0.532418	0.532418	0.000265508
2200277	0.630178	0.531276	0.531276	0.00027315
2200301	0.861042	0.528844	0.528844	0.000255354
2200400	0.632962	0.738897	0.632962	0.000211925
2200459	0.694258	0.39747	0.39747	0.000259603
2200509	0.319754	0.617317	0.319754	0.000162419
2200608	0.446174	0.731627	0.446174	0.000179727
2200707	0.858388	0.681819	0.681819	0.000244918
2200806	0.586763	0.489735	0.489735	0.000318784
2200905	0.847763	0.46391	0.46391	0.000268189
2200954	0.943051	0.540731	0.540731	0.00029109
2201002	0.863751	0.4784	0.4784	0.000291291
2201051	0.901077	0.486551	0.486551	0.000314839
2201101	0.717448	0.5654	0.5654	0.000260529
2201150	0.871597	0.516069	0.516069	0.000416718
2201176	0.775106	0.538199	0.538199	0.000211035
2201200	0.913601	0.666039	0.666039	0.000252524
2201309	0.716486	0.468092	0.468092	0.000283332
2201408	0.122346	0.695049	0.122346	0.00013107
2201507	0.758495	0.625146	0.625146	0.000261802
2201556	0.895325	0.568955	0.568955	0.000297276
2201572	0.959122	0.498622	0.498622	0.000238648
2201606	0.88042	0.516859	0.516859	0.000243604
2201705	0.143236	0.464329	0.143236	0.000187123
2201739	0.94311	0.508115	0.508115	0.000269945
2201770	0.920773	0.604239	0.604239	0.000233311
2201804	0.406668	0.647041	0.406668	0.000228545
2201903	0.705413	0.700728	0.700728	0.000380607
2201919	0.870979	0.540798	0.540798	0.00025658
2201929	0.495367	0.559605	0.495367	0.000253486
2201945	0.91199	0.635959	0.635959	0.000226618
2201960	0.603154	0.541179	0.541179	0.000281829
2201988	0.761238	0.350625	0.350625	0.000272735
2202000	0.448809	0.671493	0.448809	0.000191808
2202026	0.897903	0.412081	0.412081	0.000261621
2202059	0.932072	0.580765	0.580765	0.000236532
2202075	0.84565	0.515933	0.515933	0.000289056
2202083	0.670668	0.705729	0.670668	0.000320744
2202091	0.95539	0.521728	0.521728	0.000246373
2202109	0.816458	0.424724	0.424724	0.000283155
2202117	0.926206	0.467675	0.467675	0.000233029
2202133	0.575261	0.540729	0.540729	0.000287096
2202174	0.767956	0.608417	0.608417	0.000241057
2202208	0.853387	0.662372	0.662372	0.000264391
2202251	0.741269	0.381267	0.381267	0.000321863
2202307	0.857544	0.501682	0.501682	0.000274552
2202406	0.671892	0.600149	0.600149	0.000252546
2202455	0.920987	0.381992	0.381992	0.000219413
2202505	0.857644	0.500478	0.500478	0.000258515
2202539	0.747693	0.527304	0.527304	0.000244869
2202554	0.952322	0.458494	0.458494	0.000216304
2202604	0.735651	0.49976	0.49976	0.000276982
2202653	0.500266	0.563598	0.500266	0.000247932
2202703	0.753864	0.61216	0.61216	0.000250457
2202711	0.732422	0.554546	0.554546	0.000227014
2202729	0.792284	0.5605	0.5605	0.000254012
2202737	0.793495	0.507355	0.507355	0.000271722
2202752	0.0894284	0.571114	0.0894284	0.000128864
2202778	0.824832	0.450514	0.450514	0.00023775
2202802	0.940449	0.526688	0.526688	0.000259669
2202851	0.863877	0.355537	0.355537	0.000240799
2202901	0.71149	0.668373	0.668373	0.000323385
2203008	0.576131	0.533593	0.533593	0.000330311
2203107	0.699946	0.510149	0.510149	0.000247999
2203206	0.641671	0.467369	0.467369	0.000251615
2203230	0.828652	0.397555	0.397555	0.000338445
2203255	0.922284	0.623705	0.623705	0.000257818
2203271	0.942995	0.510026	0.510026	0.000273932
2203305	0.429897	0.761611	0.429897	0.000139899
2203354	0.930617	0.464935	0.464935	0.000234612
2203404	0.0757497	0.592792	0.0757497	0.000128188
2203420	0.828655	0.390936	0.390936	0.000243599
2203453	0.930152	0.415661	0.415661	0.000261821
2203503	0.689329	0.497277	0.497277	0.000253837
2203602	0.390899	0.46468	0.390899	0.000275625
2203701	0.755144	0.719086	0.719086	0.0002216
2203750	0.902479	0.460092	0.460092	0.000228005
2203800	0.784211	0.444888	0.444888	0.000269212
2203859	0.921573	0.454159	0.454159	0.000243808
2203909	0.4816	0.738062	0.4816	0.000189634
2204006	0.801883	0.564554	0.564554	0.000230464
2204105	0.661205	0.470755	0.470755	0.000242721
2204154	0.352151	0.561272	0.352151	0.000209582
2204204	0.6649	0.524005	0.524005	0.000276222
2204303	0.928647	0.59186	0.59186	0.000294609
2204352	0.199577	0.498269	0.199577	0.000198669
2204402	0.751786	0.55742	0.55742	0.000385255
2204501	0.537764	0.63077	0.537764	0.000262666
2204550	0.843882	0.359267	0.359267	0.000276215
2204600	0.810431	0.572456	0.572456	0.000250959
2204659	0.861226	0.81823	0.81823	0.00036711
2204709	0.709343	0.612189	0.612189	0.000281103
2204808	0.620309	0.551954	0.551954	0.000239131
2204907	0.919861	0.593137	0.593137	0.000302574
2205003	0.878662	0.520038	0.520038	0.00025745
2205102	0.795864	0.432322	0.432322	0.000257808
2205151	0.928015	0.529405	0.529405	0.000303107
2205201	0.849238	0.615764	0.615764	0.000285997
2205250	0.843188	0.528498	0.528498	0.000274145
2205276	0.92717	0.482765	0.482765	0.000234594
2205300	0.547718	0.434575	0.434575	0.000314997
2205359	0.895707	0.359383	0.359383	0.000274607
2205409	0.744993	0.583071	0.583071	0.000230779
2205458	0.829022	0.688204	0.688204	0.000243829
2205508	0.909151	0.68137	0.68137	0.000255483
2205516	0.651921	0.433784	0.433784	0.000280004
2205524	0.793291	0.385667	0.385667	0.000235731
2205532	0.896348	0.425235	0.425235	0.000248786
2205540	0.00757042	0.68246	0.00757042	0.000107445
2205557	0.929737	0.609641	0.609641	0.000233624
2205565	0.945191	0.379073	0.379073	0.000259908
2205573	0.745428	0.656347	0.656347	0.000208352
2205581	0.514723	0.595569	0.514723	0.000282947
2205599	0.832018	0.468193	0.468193	0.000300964
2205607	0.839383	0.537582	0.537582	0.000284592
2205706	0.731296	0.647303	0.647303	0.0002797
2205805	0.831755	0.703069	0.703069	0.000236412
2205854	0.831043	0.720861	0.720861	0.000229447
2205904	0.577997	0.464303	0.464303	0.000338624
2205953	0.595218	0.721261	0.595218	0.000233182
2206001	0.754554	0.541954	0.541954	0.000293277
2206050	0.958102	0.463691	0.463691	0.000254681
2206100	0.369106	0.717319	0.369106	0.00013865
2206209	0.839736	0.654803	0.654803	0.000241365
2206308	0.865283	0.593607	0.593607	0.000250113
2206357	0.813939	0.422799	0.422799	0.000277317
2206407	0.443695	0.628081	0.443695	0.000200121
2206506	0.589765	0.64587	0.589765	0.000344839
2206605	0.559525	0.513298	0.513298	0.000322703
2206654	0.879188	0.401481	0.401481	0.000298607
2206670	0.919885	0.609334	0.609334	0.000219074
2206696	0.720201	0.590726	0.590726	0.000212767
2206704	0.79985	0.539474	0.539474	0.000330028
2206720	0.793807	0.702117	0.702117	0.000247834
2206753	0.906679	0.610067	0.610067	0.000317529
2206803	0.919305	0.666079	0.666079	0.000236107
2206902	0.854828	0.513229	0.513229	0.000231792
2206951	0.394165	0.45394	0.394165	0.0002619
2207009	0.613662	0.611812	0.611812	0.000264323
2207108	0.0106644	0.563564	0.0106644	0.000150328
2207207	0.948313	0.581179	0.581179	0.000233912
2207306	0.848113	0.44884	0.44884	0.00023857
2207355	0.786899	0.370732	0.370732	0.000247763
2207405	0.86051	0.435734	0.435734	0.000249906
2207504	0.727915	0.594631	0.594631	0.000312241
2207553	0.859114	0.454574	0.454574	0.000243163
2207603	0.761197	0.40764	0.40764	0.000275886
2207702	0.160227	0.917693	0.160227	7.78e-05
2207751	0.788887	0.473784	0.473784	0.000256096
2207777	0.853216	0.413849	0.413849	0.000262064
2207793	0.868389	0.509441	0.509441	0.000238445
2207801	0.938643	0.634122	0.634122	0.000309441
2207850	0.897504	0.434256	0.434256	0.000273384
2207900	0.581984	0.717927	0.581984	0.000241407
2207934	0.921972	0.352668	0.352668	0.000241984
2207959	0.710617	0.372743	0.372743	0.000273162
2208007	0.0201095	0.86464	0.0201095	8.36e-05
2208106	0.822768	0.354138	0.354138	0.000276692
2208205	0.950759	0.570786	0.570786	0.000293618
2208304	0.737515	0.635088	0.635088	0.000287988
2208403	0.528281	0.73873	0.528281	0.000185675
2208502	0.805342	0.724474	0.724474	0.000228138
2208551	0.492716	0.424408	0.424408	0.000304005
2208601	0.910066	0.598804	0.598804	0.000234985
2208650	0.941711	0.50362	0.50362	0.000254693
2208700	0.644483	0.504524	0.504524	0.000302898
2208809	0.825203	0.59148	0.59148	0.000266302
2208858	0.7249	0.346626	0.346626	0.000279439
2208874	0.819122	0.382718	0.382718	0.000243471
2208908	0.712527	0.511079	0.511079	0.000391658
2209005	0.793272	0.52678	0.52678	0.000261755
2209104	0.866428	0.48263	0.48263	0.000241781
2209153	0.884668	0.383762	0.383762	0.000224502
2209203	0.617065	0.404321	0.404321	0.000435159
2209302	0.827363	0.448198	0.448198	0.000239052
2209351	0.751614	0.617959	0.617959	0.000254162
2209377	0.823412	0.544793	0.544793	0.000234049
2209401	0.840512	0.615805	0.615805	0.000300335
2209450	0.0249713	0.783212	0.0249713	0.000119863
2209500	0.868203	0.369518	0.369518	0.000227378
2209559	0.87292	0.492066	0.492066	0.000227151
2209609	0.884642	0.460921	0.460921	0.000239418
2209658	0.928416	0.402724	0.402724	0.000233877
2209708	0.665573	0.482517	0.482517	0.000303815
2209757	0.762312	0.458243	0.458243	0.000317909
2209807	0.618629	0.70933	0.618629	0.000240298
2209856	0.414888	0.49128	0.414888	0.000262845
2209872	0.516753	0.444283	0.444283	0.000277951
2209906	0.901675	0.468263	0.468263	0.000234024
2209955	0.537097	0.490458	0.490458	0.000255292
2209971	0.19311	0.696359	0.19311	0.000129605
2210003	0.827454	0.612169	0.612169	0.000269722
2210052	0.459421	0.563178	0.459421	0.00020445
2210102	0.759842	0.340645	0.340645	0.000235625
2210201	0.901005	0.61064	0.61064	0.000318491
2210300	0.765972	0.552603	0.552603	0.000270616
2210359	0.821073	0.440786	0.440786	0.000231405
2210375	0.882773	0.606292	0.606292	0.000312326
2210383	0.879726	0.443579	0.443579	0.000234779
2210391	0.828126	0.35196	0.35196	0.000246471
2210409	0.846955	0.39446	0.39446	0.000284622
2210508	0.792467	0.700666	0.700666	0.00031397
2210607	0.668837	0.616879	0.616879	0.000237539
2210623	0.666085	0.477245	0.477245	0.000256751
2210631	0.754911	0.638279	0.638279	0.000551038
2210656	0.881958	0.495653	0.495653	0.00024417
2210706	0.952757	0.566481	0.566481	0.00027479
2210805	0.823654	0.562614	0.562614	0.000283028
2210904	0.789187	0.410541	0.410541	0.000227823
2210938	0.0191608	0.640948	0.0191608	0.000132734
2210953	0.902931	0.376146	0.376146	0.000262349
2210979	0.795484	0.53188	0.53188	0.000275969
2211001	0.437389	0.94742	0.437389	7.58e-05
2211100	0.833593	0.738101	0.738101	0.000261903
2211209	0.730941	0.677947	0.677947	0.00046327
2211308	0.74342	0.620499	0.620499	0.000282638
2211357	0.685439	0.510111	0.510111	0.000256418
2211407	0.712048	0.631419	0.631419	0.00024757
2211506	0.631384	0.478685	0.478685	0.000301811
2211605	0.375457	0.464432	0.375457	0.000291525
2211704	0.937603	0.567205	0.567205	0.000271693
2300101	0.779825	0.528813	0.528813	0.000186933
2300150	0.841265	0.752041	0.752041	0.00019221
2300200	0.8091	0.766439	0.766439	0.000381818
2300309	0.853022	0.605334	0.605334	0.000254489
2300408	0.944664	0.576827	0.576827	0.000307392
2300507	0.283803	0.678775	0.283803	9.08e-05
2300606	0.899184	0.628517	0.628517	0.000183105
2300705	0.86197	0.464255	0.464255	0.000272343
2300754	0.931114	0.660498	0.660498	0.000333849
2300804	0.877607	0.660289	0.660289	0.000258767
2300903	0.899457	0.621755	0.621755	0.000234073
2301000	0.917965	0.778484	0.778484	0.000218989
2301109	0.800312	0.598261	0.598261	0.000287856
2301208	0.810798	0.583754	0.583754	0.000201253
2301257	0.891907	0.690162	0.690162	0.000227705
2301307	0.866726	0.502672	0.502672	0.000232672
2301406	0.195473	0.67473	0.195473	7.81e-05
2301505	0.923685	0.529881	0.529881	0.000270636
2301604	0.756868	0.525595	0.525595	0.000252087
2301703	0.896252	0.549406	0.549406	0.000197666
2301802	0.872733	0.521754	0.521754	0.000217574
2301851	0.83273	0.529063	0.529063	0.000272939
2301901	0.906313	0.814304	0.814304	0.000197094
2301950	0.924263	0.653059	0.653059	0.000219202
2302008	0.755713	0.508099	0.508099	0.000194512
2302057	0.645231	0.667512	0.645231	0.000327853
2302107	0.766961	0.675486	0.675486	0.000178441
2302206	0.855817	0.537426	0.537426	0.000277512
2302305	0.888948	0.677758	0.677758	0.000309039
2302404	0.880168	0.668549	0.668549	0.000299575
2302503	0.758825	0.636726	0.636726	0.000231784
2302602	0.876399	0.713257	0.713257	0.000224791
2302701	0.878456	0.665749	0.665749	0.000275499
2302800	0.829268	0.650337	0.650337	0.000223737
2302909	0.749335	0.64363	0.64363	0.000190253
2303006	0.755921	0.522549	0.522549	0.000389453
2303105	0.838177	0.629146	0.629146	0.000272027
2303204	0.579284	0.593189	0.579284	0.000198109
2303303	0.637753	0.495369	0.495369	0.000227412
2303402	0.840055	0.763621	0.763621	0.000269517
2303501	0.861664	0.648344	0.648344	0.000246529
2303600	0.916741	0.650799	0.650799	0.000265002
2303659	0.847949	0.617417	0.617417	0.000270516
2303709	0.52023	0.84425	0.52023	0.000129866
2303808	0.914639	0.548307	0.548307	0.00019075
2303907	0.590326	0.717899	0.590326	0.000219882
2303931	0.860857	0.488577	0.488577	0.00020305
2303956	0.769335	0.628294	0.628294	0.000283788
2304004	0.613039	0.653362	0.613039	0.000244831
2304103	0.753832	0.746239	0.746239	0.000326001
2304202	0.721529	0.791443	0.721529	0.000186869
2304236	0.887921	0.714761	0.714761	0.000277023
2304251	0.938168	0.804688	0.804688	0.000390196
2304269	0.948526	0.498411	0.498411	0.000206576
2304277	0.837303	0.342764	0.342764	0.000180219
2304285	0.364467	0.935522	0.364467	0.000108802
2304301	0.473283	0.477087	0.473283	0.00018926
2304350	0.831093	0.673838	0.673838	0.000242462
2304400	0.837813	0.969086	0.837813	0.000144903
2304459	0.91386	0.602697	0.602697	0.000276986
2304509	0.214907	0.739968	0.214907	0.000125404
2304608	0.88618	0.587606	0.587606	0.000230807
2304657	0.543242	0.697489	0.543242	0.000174661
2304707	0.712699	0.593395	0.593395	0.00026132
2304806	0.0444983	0.536014	0.0444983	0.000110167
2304905	0.931201	0.775943	0.775943	0.000231963
2304954	0.882669	0.718817	0.718817	0.000203664
2305001	0.818309	0.792624	0.792624	0.000249658
2305100	0.40482	0.63986	0.40482	0.000136029
2305209	0.898173	0.616031	0.616031	0.000227688
2305233	0.727118	0.866553	0.727118	0.000197326
2305266	0.783272	0.507761	0.507761	0.000221091
2305308	0.704435	0.749817	0.704435	0.000228862
2305332	0.970523	0.585368	0.585368	0.000237848
2305357	0.841446	0.49606	0.49606	0.000321832
2305407	0.55765	0.525851	0.525851	0.00024822
2305506	0.69524	0.744996	0.69524	0.000228349
2305605	0.956721	0.571331	0.571331	0.000342192
2305654	0.758315	0.606107	0.606107	0.000253862
2305704	0.374875	0.5047	0.374875	0.000171238
2305803	0.551246	0.809889	0.551246	0.000169981
2305902	0.664782	0.694337	0.664782	0.000268766
2306009	0.886628	0.446921	0.446921	0.000207333
2306108	0.826576	0.53379	0.53379	0.000255783
2306207	0.932576	0.569005	0.569005	0.00025253
2306256	0.476324	0.857313	0.476324	0.000121175
2306306	0.238783	0.672515	0.238783	9.29e-05
2306405	0.826572	0.728841	0.728841	0.000262035
2306504	0.903681	0.52906	0.52906	0.000167297
2306553	0.946465	0.770049	0.770049	0.000381722
2306603	0.909468	0.627067	0.627067	0.000239219
2306702	0.942178	0.426427	0.426427	0.000269325
2306801	0.86138	0.461243	0.461243	0.000269697
2306900	0.786207	0.454312	0.454312	0.000267282
2307007	0.930655	0.482711	0.482711	0.000214518
2307106	0.907511	0.642004	0.642004	0.000208494
2307205	0.785258	0.451536	0.451536	0.000189825
2307254	0.980978	0.856536	0.856536	0.000237914
2307304	0.593575	0.913229	0.593575	9.87e-05
2307403	0.876006	0.521408	0.521408	0.000197719
2307502	0.774308	0.500033	0.500033	0.000199137
2307601	0.650399	0.642257	0.642257	0.000243508
2307635	0.869556	0.62186	0.62186	0.000260805
2307650	0.41173	0.925399	0.41173	7.96e-05
2307700	0.743272	0.777359	0.743272	0.000181401
2307809	0.531087	0.794117	0.531087	0.000216896
2307908	0.761129	0.637963	0.637963	0.000250804
2308005	0.677852	0.682521	0.677852	0.000199986
2308104	0.915435	0.559293	0.559293	0.000219224
2308203	0.153442	0.726351	0.153442	7.72e-05
2308302	0.835823	0.532797	0.532797	0.000180609
2308351	0.938907	0.630236	0.630236	0.000277026
2308377	0.882957	0.562531	0.562531	0.000255543
2308401	0.839849	0.649287	0.649287	0.000187916
2308500	0.905111	0.667494	0.667494	0.000263819
2308609	0.94471	0.724855	0.724855	0.000306084
2308708	0.945973	0.519132	0.519132	0.000239573
2308807	0.801919	0.53336	0.53336	0.000233141
2308906	0.563854	0.772071	0.563854	0.00021958
2309003	0.907842	0.789237	0.789237	0.000243343
2309102	0.403536	0.717959	0.403536	0.00011226
2309201	0.856622	0.716388	0.716388	0.000231563
2309300	0.732361	0.756625	0.732361	0.000252484
2309409	0.784978	0.762177	0.762177	0.000339343
2309458	0.778414	0.547351	0.547351	0.000265071
2309508	0.809971	0.611352	0.611352	0.000222726
2309607	0.715016	0.824989	0.715016	0.000205735
2309706	0.551567	0.840054	0.551567	0.000118625
2309805	0.540517	0.677983	0.540517	0.000125031
2309904	0.859182	0.735701	0.735701	0.000232957
2310001	0.8464	0.418207	0.418207	0.000241939
2310100	0.607955	0.624946	0.607955	0.000187554
2310209	0.897953	0.73733	0.73733	0.000305522
2310258	0.910924	0.737984	0.737984	0.000314692
2310308	0.931621	0.639082	0.639082	0.000272716
2310407	0.930709	0.580562	0.580562	0.000253274
2310506	0.687138	0.748476	0.687138	0.000296655
2310605	0.721013	0.513232	0.513232	0.000215463
2310704	0.881687	0.601962	0.601962	0.000215773
2310803	0.621819	0.516774	0.516774	0.000199019
2310852	0.972393	0.756165	0.756165	0.000287688
2310902	0.914086	0.598798	0.598798	0.000188545
2310951	0.469126	0.723911	0.469126	0.000167929
2311009	0.818177	0.658644	0.658644	0.000311166
2311108	0.870847	0.579621	0.579621	0.000186435
2311207	0.933837	0.531864	0.531864	0.000220829
2311231	0.966181	0.540232	0.540232	0.000286197
2311264	0.73879	0.599474	0.599474	0.000272054
2311306	0.773614	0.64501	0.64501	0.000228117
2311355	0.76915	0.528803	0.528803	0.000249491
2311405	0.878188	0.600778	0.600778	0.000225336
2311504	0.883491	0.52687	0.52687	0.000216259
2311603	0.607804	0.664453	0.607804	0.000156336
2311702	0.818213	0.703805	0.703805	0.000231721
2311801	0.826563	0.5951	0.5951	0.000226141
2311900	0.882558	0.505544	0.505544	0.000237024
2311959	0.94198	0.551442	0.551442	0.000266197
2312007	0.774766	0.671607	0.671607	0.000265666
2312106	0.883578	0.564519	0.564519	0.000229529
2312205	0.86415	0.507315	0.507315	0.000241753
2312304	0.605212	0.805912	0.605212	0.00016101
2312403	0.789641	0.71267	0.71267	0.000277786
2312502	0.948915	0.491636	0.491636	0.000262835
2312601	0.659294	0.737708	0.659294	0.00022837
2312700	0.739104	0.617123	0.617123	0.000253062
2312809	0.74324	0.560011	0.560011	0.000265546
2312908	0.488028	0.796299	0.488028	0.000132737
2313005	0.712998	0.441442	0.441442	0.000255817
2313104	0.901233	0.532839	0.532839	0.000249521
2313203	0.932205	0.588509	0.588509	0.000299486
2313252	0.815946	0.543459	0.543459	0.000215773
2313302	0.896162	0.670256	0.670256	0.000310735
2313351	0.832377	0.568123	0.568123	0.000230436
2313401	0.413503	0.824214	0.413503	0.000134373
2313500	0.952357	0.687401	0.687401	0.000331982
2313559	0.461913	0.675171	0.461913	0.000187357
2313609	0.359527	0.79208	0.359527	0.000129754
2313708	0.590495	0.451957	0.451957	0.00022774
2313757	0.285534	0.642731	0.285534	0.000151353
2313807	0.390091	0.731415	0.390091	9.51e-05
2313906	0.879863	0.615475	0.615475	0.000263979
2313955	0.0249569	0.786094	0.0249569	8.72e-05
2314003	0.472865	0.600865	0.472865	0.000177301
2314102	0.601728	0.691362	0.601728	0.000194402
2400109	0.506912	0.289274	0.289274	0.000153913
2400208	0.902365	0.545213	0.545213	0.000198583
2400307	0.881075	0.262318	0.262318	0.000162471
2400406	0.949022	0.572429	0.572429	0.000172113
2400505	0.940031	0.661153	0.661153	0.000251856
2400604	0.260491	0.634746	0.260491	0.000148485
2400703	0.948001	0.488966	0.488966	0.000152633
2400802	0.744872	0.357804	0.357804	0.000215749
2400901	0.67203	0.483372	0.483372	0.000219085
2401008	0.919863	0.387883	0.387883	0.000193954
2401107	0.384028	0.539422	0.384028	0.000265806
2401206	0.80383	0.31654	0.31654	0.000161657
2401305	0.679465	0.229029	0.229029	0.00017985
2401404	0.83585	0.266137	0.266137	0.0002208
2401453	0.928984	0.504387	0.504387	0.00021977
2401503	0.792833	0.19981	0.19981	0.000135179
2401602	0.950374	0.238692	0.238692	0.000155914
2401651	0.812898	0.180968	0.180968	0.00014516
2401701	0.857856	0.346817	0.346817	0.000180087
2401800	0.978248	0.476769	0.476769	0.000145945
2401859	0.927505	0.295122	0.295122	0.000160863
2401909	0.714237	0.203822	0.203822	0.000155548
2402006	0.828973	0.592626	0.592626	0.000199503
2402105	0.0623336	0.338187	0.0623336	0.00011667
2402204	0.929293	0.372658	0.372658	0.000165368
2402303	0.96203	0.353487	0.353487	0.000182844
2402402	0.932408	0.54377	0.54377	0.000172284
2402501	0.942419	0.286607	0.286607	0.000174032
2402600	0.874797	0.347298	0.347298	0.000193165
2402709	0.465118	0.293376	0.293376	0.000158119
2402808	0.557352	0.29953	0.29953	0.000157726
2402907	0.88716	0.619158	0.619158	0.000212836
2403004	0.912478	0.433243	0.433243	0.000158187
2403103	0.513524	0.548218	0.513524	0.000178993
2403202	0.940383	0.621627	0.621627	0.000192654
2403251	0.067283	0.834829	0.067283	6.3e-05
2403301	0.949747	0.482503	0.482503	0.000156107
2403400	0.920876	0.427776	0.427776	0.000206546
2403509	0.924475	0.263034	0.263034	0.00013631
2403608	0.270578	0.623558	0.270578	0.000150173
2403707	0.941309	0.343659	0.343659	0.00017381
2403756	0.869733	0.2459	0.2459	0.000192388
2403806	0.612885	0.330235	0.330235	0.000156791
2403905	0.831956	0.430786	0.430786	0.000225634
2404002	0.269593	0.724597	0.269593	0.000117918
2404101	0.944233	0.15608	0.15608	0.000192819
2404200	0.808556	0.41355	0.41355	0.00017223
2404309	0.893074	0.300317	0.300317	0.000182618
2404408	0.962042	0.52738	0.52738	0.000287449
2404507	0.886387	0.406111	0.406111	0.000177896
2404606	0.912679	0.256781	0.256781	0.000167
2404705	0.959689	0.403731	0.403731	0.00016953
2404804	0.842434	0.273685	0.273685	0.000135738
2404853	0.849197	0.411816	0.411816	0.000223637
2404903	0.243225	0.572182	0.243225	0.000177845
2405009	0.83201	0.587665	0.587665	0.000161995
2405108	0.840485	0.233109	0.233109	0.000195681
2405207	0.30027	0.290593	0.290593	0.000195224
2405306	0.937135	0.2249	0.2249	0.000140092
2405405	0.921938	0.203472	0.203472	0.000131016
2405504	0.934232	0.165384	0.165384	0.000153513
2405603	0.959632	0.566634	0.566634	0.000210671
2405702	0.559424	0.33898	0.33898	0.00016073
2405801	0.682955	0.336756	0.336756	0.000154231
2405900	0.921728	0.556625	0.556625	0.000205713
2406007	0.841761	0.585827	0.585827	0.00025322
2406106	0.581574	0.433541	0.433541	0.000205043
2406155	0.93307	0.283427	0.283427	0.000142736
2406205	0.947971	0.29658	0.29658	0.00013988
2406304	0.959823	0.296615	0.296615	0.000154775
2406403	0.850558	0.168949	0.168949	0.000125206
2406502	0.889989	0.403454	0.403454	0.000142047
2406601	0.965088	0.295211	0.295211	0.000134739
2406700	0.571697	0.243728	0.243728	0.000187693
2406809	0.751806	0.340376	0.340376	0.000149538
2406908	0.899393	0.806427	0.806427	0.000210802
2407005	0.902761	0.569412	0.569412	0.000174507
2407104	0.558112	0.442146	0.442146	0.000193352
2407203	0.841095	0.350638	0.350638	0.000190484
2407252	0.000321466	0.560353	0.000321466	0.000151038
2407302	0.946348	0.475255	0.475255	0.00021924
2407401	0.712814	0.614299	0.614299	0.000180579
2407500	0.863769	0.327649	0.327649	0.000214866
2407609	0.428302	0.52659	0.428302	0.000193066
2407708	0.932343	0.347506	0.347506	0.000133155
2407807	0.963705	0.332084	0.332084	0.000137113
2407906	0.866148	0.238757	0.238757	0.000130076
2408003	0.76336	0.709955	0.709955	0.000227347
2408102	0.094707	0.873686	0.094707	6.25e-05
2408201	0.944049	0.434219	0.434219	0.000200375
2408300	0.93508	0.340661	0.340661	0.00013484
2408409	0.950474	0.423921	0.423921	0.000179723
2408508	0.934649	0.397118	0.397118	0.00019995
2408607	0.891269	0.486814	0.486814	0.000168459
2408706	0.959213	0.189882	0.189882	0.000157862
2408805	0.936875	0.235661	0.235661	0.000148277
2408904	0.912487	0.484057	0.484057	0.000168205
2408953	0.897499	0.350511	0.350511	0.000220432
2409100	0.924996	0.432455	0.432455	0.000128458
2409209	0.870536	0.200489	0.200489	0.000129136
2409308	0.548241	0.574246	0.548241	0.000223328
2409332	0.74953	0.193507	0.193507	0.000170503
2409407	0.330016	0.739402	0.330016	0.000150585
2409506	0.910464	0.215856	0.215856	0.000190147
2409605	0.960598	0.162374	0.162374	0.000167392
2409704	0.877211	0.138332	0.138332	0.000184712
2409803	0.92653	0.285651	0.285651	0.000153993
2409902	0.60331	0.338962	0.338962	0.000184337
2410009	0.973282	0.402361	0.402361	0.000174514
2410108	0.873697	0.253737	0.253737	0.000143553
2410207	0.851572	0.62212	0.62212	0.000161996
2410256	0.957577	0.260264	0.260264	0.00024451
2410306	0.725682	0.21321	0.21321	0.000159088
2410405	0.972874	0.168089	0.168089	0.000176961
2410504	0.635445	0.709597	0.635445	0.00027054
2410603	0.79479	0.586141	0.586141	0.000243027
2410702	0.930568	0.340385	0.340385	0.000181743
2410801	0.902044	0.455128	0.455128	0.000182969
2410900	0.639802	0.329817	0.329817	0.000168337
2411007	0.753742	0.425196	0.425196	0.000243612
2411056	0.559851	0.383359	0.383359	0.00034749
2411106	0.821853	0.325449	0.325449	0.000138163
2411205	0.875506	0.50045	0.50045	0.000185017
2411403	0.893276	0.330954	0.330954	0.000204898
2411429	0.939657	0.192637	0.192637	0.000152591
2411502	0.93789	0.361686	0.361686	0.000161733
2411601	0.940232	0.187039	0.187039	0.000189489
2411700	0.926529	0.219145	0.219145	0.000126006
2411809	0.855784	0.246423	0.246423	0.000176561
2411908	0.00937986	0.629405	0.00937986	0.00012111
2412005	0.82056	0.617697	0.617697	0.000172389
2412104	0.894799	0.257159	0.257159	0.000130607
2412203	0.817364	0.47838	0.47838	0.000203845
2412302	0.917145	0.221571	0.221571	0.000141049
2412401	0.939992	0.30491	0.30491	0.00013656
2412500	0.901451	0.763908	0.763908	0.00021299
2412559	0.886324	0.282555	0.282555	0.000176177
2412609	0.940405	0.331208	0.331208	0.000131913
2412708	0.816705	0.266313	0.266313	0.00019645
2412807	0.940144	0.330067	0.330067	0.000188599
2412906	0.861205	0.181473	0.181473	0.000138281
2413003	0.686948	0.467419	0.467419	0.000186554
2413102	0.784359	0.195514	0.195514	0.000168109
2413201	0.981342	0.4451	0.4451	0.000182272
2413300	0.787165	0.230594	0.230594	0.000125973
2413359	0.974915	0.463146	0.463146	0.000276276
2413409	0.310381	0.473528	0.310381	0.000224902
2413508	0.935654	0.186854	0.186854	0.000142138
2413557	0.705974	0.523965	0.523965	0.00021691
2413607	0.851756	0.460979	0.460979	0.000231636
2413706	0.722435	0.163458	0.163458	0.000129523
2413805	0.44177	0.51707	0.44177	0.000252332
2413904	0.817079	0.212273	0.212273	0.000181861
2414001	0.552155	0.323627	0.323627	0.000162001
2414100	0.941271	0.697545	0.697545	0.000240466
2414159	0.0764288	0.489845	0.0764288	9.42e-05
2414209	0.973033	0.495986	0.495986	0.000182148
2414308	0.861269	0.343493	0.343493	0.000212896
2414407	0.898667	0.316534	0.316534	0.000194948
2414456	0.689711	0.276448	0.276448	0.000182528
2414506	0.922093	0.592583	0.592583	0.000192579
2414605	0.898613	0.330092	0.330092	0.000211778
2414704	0.929262	0.265905	0.265905	0.000142902
2414753	0.896651	0.601874	0.601874	0.000228694
2414803	0.947593	0.35878	0.35878	0.000145813
2414902	0.804788	0.510355	0.510355	0.000164391
2415008	0.970999	0.333461	0.333461	0.000199957
2500106	0.923969	0.514374	0.514374	0.000182826
2500205	0.832302	0.387064	0.387064	0.000181407
2500304	0.879443	0.337806	0.337806	0.000130053
2500403	0.666734	0.481354	0.481354	0.000153207
2500502	0.902201	0.345274	0.345274	0.000119167
2500536	0.421971	0.248085	0.248085	0.000143138
2500577	0.440878	0.214871	0.214871	0.00017807
2500601	0.808281	0.320185	0.320185	0.00015509
2500700	0.724747	0.461616	0.461616	0.0002023
2500734	0.927245	0.390568	0.390568	0.000191343
2500775	0.595431	0.440095	0.440095	0.000195105
2500809	0.96445	0.303892	0.303892	0.000143613
2500908	0.94942	0.482554	0.482554	0.000136688
2501005	0.909685	0.357429	0.357429	0.000148229
2501104	0.880352	0.348952	0.348952	0.000113577
2501153	0.747108	0.362117	0.362117	0.000197755
2501203	0.896542	0.427646	0.427646	0.00012036
2501302	0.867901	0.275426	0.275426	0.000111989
2501351	0.843484	0.401568	0.401568	0.000186765
2501401	0.963149	0.387947	0.387947	0.000217352
2501500	0.890059	0.380202	0.380202	0.000128574
2501534	0.931404	0.430269	0.430269	0.000162372
2501575	0.747965	0.229733	0.229733	0.00015187
2501609	0.914872	0.311753	0.311753	0.00017125
2501708	0.946899	0.1837	0.1837	0.000130459
2501807	0.00136796	0.745318	0.00136796	6.34e-05
2501906	0.929472	0.398654	0.398654	0.00012382
2502003	0.887205	0.42278	0.42278	0.000235942
2502052	0.936759	0.673396	0.673396	0.000209772
2502102	0.779144	0.402585	0.402585	0.000166562
2502151	0.861516	0.344041	0.344041	0.000170027
2502201	0.764759	0.510587	0.510587	0.000181892
2502300	0.927458	0.579933	0.579933	0.000242082
2502409	0.906721	0.597117	0.597117	0.000192695
2502508	0.857449	0.416996	0.416996	0.000128637
2502607	0.929661	0.398811	0.398811	0.00016255
2502706	0.690829	0.295047	0.295047	9.63e-05
2502805	0.906382	0.542147	0.542147	0.000204146
2502904	0.864073	0.532305	0.532305	0.000164704
2503001	0.849906	0.347542	0.347542	0.00014699
2503100	0.922999	0.256636	0.256636	0.000132442
2503209	4.40475e-06	0.799657	4.40475e-06	0.000113771
2503308	0.652028	0.48486	0.48486	0.000182731
2503407	0.852687	0.228553	0.228553	0.000133299
2503506	0.864322	0.33912	0.33912	0.000133341
2503555	0.680207	0.525875	0.525875	0.00016718
2503605	0.9437	0.216024	0.216024	0.000135386
2503704	0.768912	0.714461	0.714461	0.000189541
2503753	0.618142	0.282125	0.282125	0.000201846
2503803	0.913638	0.263881	0.263881	0.000124334
2503902	0.875075	0.297129	0.297129	0.000147029
2504009	0.33695	0.787291	0.33695	7.65e-05
2504033	0.946146	0.295555	0.295555	0.000146762
2504074	0.919466	0.167193	0.167193	0.000133564
2504108	0.917405	0.543532	0.543532	0.000192413
2504157	0.967418	0.313997	0.313997	0.000151845
2504207	0.59952	0.292304	0.292304	0.00019592
2504306	0.922391	0.683268	0.683268	0.000200189
2504355	0.854197	0.316642	0.316642	0.000129863
2504405	0.825381	0.515312	0.515312	0.000202644
2504504	0.560706	0.401635	0.401635	0.000183423
2504603	0.91006	0.407204	0.407204	0.000158465
2504702	0.889649	0.237986	0.237986	0.000137468
2504801	0.755731	0.542768	0.542768	0.00021513
2504850	0.904199	0.361068	0.361068	0.00017844
2504900	0.830522	0.261373	0.261373	0.00014408
2505006	0.966939	0.346614	0.346614	0.000161072
2505105	0.790034	0.387248	0.387248	0.000178937
2505204	0.883195	0.278538	0.278538	0.000107065
2505238	0.958512	0.253329	0.253329	0.000138823
2505279	0.939879	0.249093	0.249093	0.000113461
2505303	0.753852	0.330568	0.330568	0.000279816
2505352	0.940389	0.264516	0.264516	0.000143384
2505402	0.914632	0.57065	0.57065	0.000181771
2505501	0.682948	0.581744	0.581744	0.000203694
2505600	0.856277	0.445764	0.445764	0.000176812
2505709	0.90423	0.283717	0.283717	0.000138119
2505808	0.979181	0.35917	0.35917	0.000127444
2505907	0.895448	0.345374	0.345374	0.000172365
2506004	0.913302	0.679312	0.679312	0.000188473
2506103	0.894937	0.28026	0.28026	0.000118636
2506202	0.905272	0.211465	0.211465	0.000132367
2506251	0.918583	0.286785	0.286785	0.000124369
2506301	0.931599	0.505282	0.505282	0.000118475
2506400	0.829714	0.216398	0.216398	0.000147895
2506509	0.882348	0.175181	0.175181	0.000177838
2506608	0.536905	0.509083	0.509083	0.000229977
2506707	0.912696	0.433778	0.433778	0.000159289
2506806	0.416085	0.335387	0.335387	0.000164032
2506905	0.770232	0.285154	0.285154	0.000141249
2507002	0.735263	0.60489	0.60489	0.000214524
2507101	0.945914	0.350674	0.350674	0.000129425
2507200	0.941058	0.252556	0.252556	0.000132847
2507309	0.944919	0.252819	0.252819	0.000143548
2507408	0.936206	0.467388	0.467388	0.000160242
2507507	0.727284	0.828074	0.727284	0.00012486
2507606	0.910461	0.328372	0.328372	0.00012719
2507705	0.866609	0.344855	0.344855	0.000175068
2507804	0.216374	0.351777	0.216374	0.000187804
2507903	0.914687	0.350071	0.350071	0.000138126
2508000	0.897889	0.525463	0.525463	0.00021235
2508109	0.789549	0.462367	0.462367	0.00017434
2508208	0.966044	0.292839	0.292839	0.00013612
2508307	0.284267	0.634009	0.284267	0.000108361
2508406	0.940446	0.504826	0.504826	0.00021042
2508505	0.961456	0.414934	0.414934	0.000193084
2508554	0.943482	0.292084	0.292084	0.000136572
2508604	0.926584	0.375123	0.375123	0.00018327
2508703	0.59234	0.245437	0.245437	0.000161866
2508802	0.313214	0.431806	0.313214	0.00019507
2508901	0.427538	0.318772	0.318772	0.000165104
2509008	0.92048	0.442395	0.442395	0.000171014
2509057	0.927885	0.296495	0.296495	0.00020451
2509107	0.969564	0.319331	0.319331	0.00012111
2509156	0.0540939	0.54812	0.0540939	0.000101032
2509206	0.895914	0.339297	0.339297	0.000137739
2509305	0.908407	0.232789	0.232789	0.000218674
2509339	0.878574	0.413528	0.413528	0.000125183
2509370	0.914764	0.518949	0.518949	0.000189446
2509396	0.807683	0.490737	0.490737	0.000152237
2509404	0.481629	0.246607	0.246607	0.000144281
2509503	0.892753	0.372187	0.372187	0.000120893
2509602	0.863843	0.514335	0.514335	0.00017028
2509701	0.740065	0.49482	0.49482	0.00018746
2509800	0.942844	0.225973	0.225973	0.000141763
2509909	0.800606	0.198367	0.198367	0.000110124
2510006	0.883684	0.47025	0.47025	0.00017143
2510105	0.0819623	0.521377	0.0819623	9.09e-05
2510204	0.000644997	0.594439	0.000644997	0.000155118
2510303	0.943744	0.311766	0.311766	0.000167947
2510402	0.804441	0.294092	0.294092	0.000173735
2510501	0.890769	0.212849	0.212849	0.000155033
2510600	0.724991	0.414143	0.414143	0.000212947
2510659	0.973445	0.168745	0.168745	0.000159881
2510709	0.663697	0.308476	0.308476	0.000174569
2510808	0.394277	0.747665	0.394277	0.000126099
2510907	0.763111	0.466052	0.466052	0.000220517
2511004	0.919677	0.452514	0.452514	0.000172302
2511103	0.944234	0.33686	0.33686	0.000169081
2511202	0.854847	0.28526	0.28526	0.000152133
2511301	0.407457	0.491502	0.407457	0.000218134
2511400	0.914488	0.393765	0.393765	0.000157671
2511509	0.927344	0.27069	0.27069	0.000112225
2511608	0.711655	0.313978	0.313978	0.000109117
2511707	0.778717	0.28774	0.28774	9.78e-05
2511806	0.865777	0.315021	0.315021	0.000108158
2511905	0.950373	0.322977	0.322977	0.000160525
2512002	0.830658	0.355408	0.355408	0.000165454
2512036	0.220513	0.560949	0.220513	0.000129319
2512077	0.971387	0.478124	0.478124	0.000184138
2512101	0.652694	0.586206	0.586206	0.00021283
2512200	0.565214	0.26218	0.26218	0.000165588
2512309	0.704151	0.580385	0.580385	0.000194504
2512408	0.170327	0.496384	0.170327	0.000101339
2512507	0.840019	0.468005	0.468005	0.000143521
2512606	0.356512	0.212995	0.212995	0.000183446
2512705	0.652571	0.479814	0.479814	0.000165193
2512721	0.962774	0.302147	0.302147	0.000142285
2512747	0.848475	0.16763	0.16763	0.00013623
2512754	0.00107643	0.359637	0.00107643	0.000125446
2512762	0.954983	0.366794	0.366794	0.000142186
2512788	0.903066	0.307553	0.307553	0.000116819
2512804	0.920973	0.43702	0.43702	0.000173688
2512903	0.923656	0.310981	0.310981	0.000193644
2513000	0.902062	0.298431	0.298431	0.000160582
2513109	0.958763	0.2578	0.2578	0.000128715
2513158	0.801821	0.351179	0.351179	0.000119898
2513208	0.884059	0.51476	0.51476	0.000183754
2513307	0.960894	0.404487	0.404487	0.000186465
2513356	0.503004	0.374351	0.374351	0.000251734
2513406	0.591075	0.38356	0.38356	0.000199015
2513505	0.874337	0.453319	0.453319	0.000257708
2513604	0.437901	0.390806	0.390806	0.000268095
2513653	0.054454	0.447272	0.054454	0.000121221
2513703	0.734523	0.463329	0.463329	0.00017367
2513802	0.710757	0.318678	0.318678	0.000220826
2513851	0.974397	0.280949	0.280949	0.000176207
2513901	0.741	0.78392	0.741	0.000223837
2513927	0.790232	0.342391	0.342391	0.000167718
2513943	0.951921	0.219811	0.219811	0.000121772
2513968	0.488768	0.296346	0.296346	0.000180677
2513984	0.832926	0.562566	0.562566	0.000171732
2514008	0.839543	0.162393	0.162393	0.000154513
2514107	0.823731	0.248608	0.248608	0.000158602
2514206	0.873236	0.340237	0.340237	0.000164912
2514305	0.92366	0.458024	0.458024	0.000166051
2514404	0.57646	0.226585	0.226585	0.000224243
2514453	0.932867	0.27462	0.27462	0.000139366
2514503	0.905763	0.485294	0.485294	0.000185337
2514552	0.847962	0.37578	0.37578	0.000160339
2514602	0.188132	0.367027	0.188132	0.000181478
2514651	0.88272	0.273391	0.273391	0.000188432
2514701	0.927011	0.229676	0.229676	0.000179556
2514800	0.949526	0.334081	0.334081	0.000201342
2514909	0.732117	0.284531	0.284531	0.000171216
2515005	0.763249	0.242044	0.242044	0.000152762
2515104	0.209905	0.574429	0.209905	0.00010509
2515203	0.854126	0.229527	0.229527	0.000137302
2515302	0.95917	0.405103	0.405103	0.000146719
2515401	0.94658	0.301958	0.301958	0.000131115
2515500	0.880061	0.331565	0.331565	0.000172933
2515609	0.944277	0.325075	0.325075	0.000125736
2515708	0.879395	0.562347	0.562347	0.000153923
2515807	0.787127	0.393723	0.393723	0.000108727
2515906	0.798665	0.298093	0.298093	0.000118711
2515930	0.964504	0.469632	0.469632	0.000140338
2515971	0.0163249	0.332775	0.0163249	0.000125785
2516003	0.953717	0.503373	0.503373	0.00014606
2516102	0.810539	0.347329	0.347329	0.00018269
2516151	0.914603	0.298113	0.298113	0.000173188
2516201	0.859839	0.699847	0.699847	0.00019718
2516300	0.797207	0.387461	0.387461	0.00017328
2516409	0.93457	0.155943	0.155943	0.000150226
2516508	0.956399	0.340564	0.340564	0.000168146
2516607	0.320115	0.491471	0.320115	0.000148327
2516706	0.214802	0.530599	0.214802	9.31e-05
2516755	0.831799	0.438547	0.438547	0.000182816
2516805	0.967272	0.561279	0.561279	0.000199171
2516904	0.435925	0.575735	0.435925	0.000178622
2517001	0.857713	0.257118	0.257118	0.0001
2517100	0.871928	0.218639	0.218639	0.000136264
2517209	0.824621	0.505142	0.505142	0.000191855
2517407	0.837956	0.267769	0.267769	0.000109399
2600054	0.0243714	0.503401	0.0243714	4.87e-05
2600104	0.945986	0.621052	0.621052	0.000152283
2600203	0.946516	0.586054	0.586054	0.000291264
2600302	0.37376	0.47378	0.37376	0.000159779
2600401	0.74817	0.253577	0.253577	0.0001514
2600500	0.903889	0.383703	0.383703	0.000143693
2600609	0.901901	0.432003	0.432003	0.000131561
2600708	0.815238	0.348895	0.348895	0.000156977
2600807	0.955546	0.306777	0.306777	0.000134831
2600906	0.864298	0.232221	0.232221	0.000111656
2601003	0.949108	0.404303	0.404303	0.000152195
2601052	0.871201	0.291875	0.291875	9.75e-05
2601102	0.932333	0.750309	0.750309	0.000322675
2601201	0.406727	0.707444	0.406727	9.18e-05
2601300	0.930561	0.348502	0.348502	0.00012272
2601409	0.90296	0.37415	0.37415	0.000129104
2601508	0.915723	0.416468	0.416468	0.000124666
2601607	0.738494	0.323615	0.323615	0.000200071
2601706	0.631209	0.556403	0.556403	0.000130546
2601805	0.898547	0.27301	0.27301	0.000147954
2601904	0.780236	0.565925	0.565925	0.000172832
2602001	0.86164	0.51921	0.51921	0.000244355
2602100	0.943637	0.449918	0.449918	0.000183087
2602209	0.876887	0.31734	0.31734	0.000101411
2602308	0.912376	0.403243	0.403243	0.000136533
2602407	0.661645	0.428253	0.428253	0.000201655
2602506	0.442739	0.427305	0.427305	0.000171065
2602605	0.813349	0.434658	0.434658	0.000122282
2602704	0.948517	0.298176	0.298176	0.000143146
2602803	0.928876	0.364863	0.364863	0.000137551
2602902	0.619329	0.464689	0.464689	0.00013488
2603009	0.612258	0.595407	0.595407	0.00025534
2603108	0.491682	0.533601	0.491682	0.000165999
2603207	0.156099	0.430036	0.156099	0.00012024
2603306	0.923744	0.39074	0.39074	0.00013645
2603405	0.0449958	0.486537	0.0449958	0.000106984
2603454	0.859192	0.725661	0.725661	8.76e-05
2603504	0.842866	0.453702	0.453702	0.000126705
2603603	0.00259974	0.283362	0.00259974	0.000120168
2603702	0.896657	0.374972	0.374972	0.000160881
2603801	0.912608	0.447482	0.447482	0.000163848
2603900	0.918315	0.429773	0.429773	0.000149308
2603926	0.750612	0.333982	0.333982	0.000193559
2604007	0.868324	0.540946	0.540946	0.000119438
2604106	0.578307	0.706857	0.578307	0.000120153
2604155	0.965013	0.322012	0.322012	0.000118994
2604205	0.932196	0.346244	0.346244	0.000104425
2604304	0.970339	0.575818	0.575818	0.00019231
2604403	0.904477	0.318236	0.318236	0.000103599
2604502	0.810609	0.489746	0.489746	0.000143184
2604601	0.909455	0.361174	0.361174	0.000110064
2604700	0.565417	0.374269	0.374269	0.000222214
2604809	0.86143	0.251632	0.251632	0.000108406
2604908	0.879572	0.271359	0.271359	0.000122086
2605004	0.265908	0.559285	0.265908	0.000108538
2605103	0.792578	0.437167	0.437167	0.000164305
2605152	0.96072	0.51909	0.51909	0.00026693
2605202	0.677202	0.348184	0.348184	0.000135693
2605301	0.812855	0.613126	0.613126	0.000271643
2605400	0.936934	0.393518	0.393518	0.000123162
2605459	8.76146e-05	0.209945	8.76146e-05	0.00018457
2605509	0.651115	0.405357	0.405357	0.000157333
2605608	0.633758	0.339807	0.339807	0.000161094
2605707	0.804738	0.418558	0.418558	0.000210629
2605806	0.886651	0.361675	0.361675	0.000138182
2605905	0.899208	0.330129	0.330129	0.000145061
2606002	0.415235	0.750464	0.415235	0.000118592
2606101	0.941051	0.334538	0.334538	0.000118814
2606200	0.839838	0.424202	0.424202	0.000153352
2606309	0.769472	0.465299	0.465299	0.00024359
2606408	0.728379	0.530123	0.530123	0.000154154
2606507	0.836497	0.27056	0.27056	0.000140961
2606606	0.830151	0.333754	0.333754	0.000172169
2606705	0.963626	0.286295	0.286295	0.000128447
2606804	0.416418	0.408278	0.408278	0.000122351
2606903	0.908536	0.246627	0.246627	0.000126762
2607000	0.641187	0.367552	0.367552	0.000190326
2607109	0.965882	0.289567	0.289567	0.000136812
2607208	0.885818	0.396187	0.396187	0.000145955
2607307	0.876489	0.708884	0.708884	0.000252685
2607406	0.926746	0.294643	0.294643	0.000224235
2607505	0.964448	0.321418	0.321418	0.000146274
2607604	0.939695	0.493852	0.493852	0.000132177
2607653	0.956389	0.335886	0.335886	0.000136809
2607703	0.7184	0.411714	0.411714	0.000182599
2607752	0.112776	0.375751	0.112776	0.000106064
2607802	0.93973	0.31532	0.31532	0.00013554
2607901	0.49017	0.703334	0.49017	9.27e-05
2607950	0.804504	0.284275	0.284275	0.000104964
2608008	0.856993	0.30988	0.30988	0.000145013
2608057	0.590778	0.471481	0.471481	0.000167255
2608107	0.906086	0.391341	0.391341	0.000111862
2608206	0.269434	0.242321	0.242321	0.000136955
2608255	0.508384	0.492998	0.492998	0.000211175
2608305	0.702791	0.562171	0.562171	0.000180571
2608404	0.927066	0.404635	0.404635	0.000148146
2608453	0.897656	0.367789	0.367789	0.00010908
2608503	0.908326	0.319846	0.319846	9.21e-05
2608602	0.958471	0.35017	0.35017	0.00015371
2608701	0.865962	0.33104	0.33104	0.000132911
2608750	0.5101	0.436731	0.436731	0.00023238
2608800	0.49097	0.652828	0.49097	0.000149424
2608909	0.898316	0.4095	0.4095	0.000112139
2609006	0.892776	0.465355	0.465355	0.000122518
2609105	0.538135	0.299123	0.299123	9.14e-05
2609154	0.95075	0.379991	0.379991	0.000122584
2609204	0.905858	0.213915	0.213915	0.000116625
2609303	0.846508	0.439021	0.439021	0.000182941
2609402	0.236216	0.404047	0.236216	0.000107117
2609501	0.818706	0.43229	0.43229	0.000179481
2609600	0.974693	0.79775	0.79775	9.39e-05
2609709	0.790061	0.28976	0.28976	9.03e-05
2609808	0.525777	0.562096	0.525777	0.000217656
2609907	0.874101	0.640352	0.640352	0.000276533
2610004	0.542764	0.481261	0.481261	0.000151583
2610103	0.929687	0.281281	0.281281	0.000161469
2610202	0.774527	0.34803	0.34803	0.000155761
2610301	0.393118	0.422425	0.393118	0.000154701
2610400	0.818605	0.44154	0.44154	0.000263704
2610509	0.892971	0.279326	0.279326	0.000115407
2610608	0.48424	0.366209	0.366209	0.000124785
2610707	0.842317	0.711812	0.711812	9.71e-05
2610806	0.839697	0.285218	0.285218	0.000139179
2610905	0.569282	0.473522	0.473522	0.000139002
2611002	0.381152	0.489118	0.381152	0.000180756
2611101	0.569255	0.853905	0.569255	0.000185311
2611200	0.846315	0.469383	0.469383	0.000138162
2611309	0.518464	0.27249	0.27249	0.000122082
2611408	0.844533	0.237346	0.237346	0.000106495
2611507	0.23839	0.324663	0.23839	0.000154398
2611533	0.938531	0.385435	0.385435	0.000148602
2611606	0.260383	0.826106	0.260383	4.73e-05
2611705	0.933301	0.360979	0.360979	0.000128842
2611804	0.691811	0.31467	0.31467	0.000149659
2611903	0.924393	0.334531	0.334531	0.000147745
2612000	0.839914	0.449365	0.449365	0.000205963
2612109	0.89339	0.268258	0.268258	0.000118553
2612208	0.688667	0.595638	0.595638	0.00023703
2612307	0.604476	0.400997	0.400997	0.000145912
2612406	0.784444	0.480046	0.480046	0.000149788
2612455	0.712238	0.511639	0.511639	0.000262153
2612471	0.859795	0.626921	0.626921	0.000152271
2612505	0.943842	0.763688	0.763688	0.000143224
2612554	0.961958	0.566328	0.566328	0.000278874
2612604	0.699248	0.545694	0.545694	0.000229429
2612703	0.885606	0.430551	0.430551	0.000122027
2612802	0.89353	0.468381	0.468381	0.000163113
2612901	0.879597	0.369785	0.369785	0.000147685
2613008	0.940231	0.496754	0.496754	0.000148442
2613107	0.474467	0.430135	0.430135	0.000141137
2613206	0.790009	0.444381	0.444381	0.000170947
2613305	0.92635	0.351534	0.351534	0.000134823
2613404	0.953289	0.56681	0.56681	0.00017237
2613503	0.775068	0.474614	0.474614	0.000226484
2613602	0.81131	0.51894	0.51894	0.000211554
2613701	0.404336	0.48316	0.404336	0.000115837
2613800	0.51591	0.250313	0.250313	9.67e-05
2613909	0.796222	0.598051	0.598051	0.000207514
2614006	0.882617	0.381595	0.381595	0.000199742
2614105	0.66264	0.294689	0.294689	0.000150053
2614204	0.927532	0.325124	0.325124	0.000137819
2614303	0.911174	0.525231	0.525231	0.000221977
2614402	0.948255	0.48214	0.48214	0.000147167
2614501	0.902143	0.537275	0.537275	0.000132982
2614600	0.955144	0.622677	0.622677	0.000180705
2614709	0.510178	0.397806	0.397806	0.000151824
2614808	0.447274	0.382509	0.382509	0.000181028
2614857	0.884336	0.421129	0.421129	0.000149957
2615003	0.726311	0.45821	0.45821	0.000149108
2615102	0.973912	0.392974	0.392974	0.000175355
2615201	0.589938	0.486167	0.486167	0.000201796
2615300	0.872232	0.421761	0.421761	0.000136807
2615409	0.0168229	0.796096	0.0168229	4.67e-05
2615508	0.91247	0.314541	0.314541	0.000137304
2615607	0.867676	0.792092	0.792092	0.00030955
2615706	0.216845	0.592701	0.216845	7.6e-05
2615805	0.921935	0.316032	0.316032	0.000144758
2615904	0.954364	0.42631	0.42631	0.000160839
2616001	0.644371	0.425231	0.425231	0.000140397
2616100	0.405443	0.497987	0.405443	0.000206874
2616183	0.970984	0.390762	0.390762	0.000125319
2616209	0.787959	0.46258	0.46258	0.000132656
2616308	0.897088	0.31007	0.31007	0.000117322
2616407	0.785326	0.462611	0.462611	0.000116761
2616506	0.447085	0.279158	0.279158	0.000138581
2700102	0.824079	0.350529	0.350529	0.000147198
2700201	0.967006	0.37928	0.37928	0.000157158
2700300	0.982116	0.788749	0.788749	0.000149297
2700409	0.627835	0.329258	0.329258	0.000176231
2700508	0.927198	0.438005	0.438005	0.000189514
2700607	0.964858	0.624195	0.624195	0.000227693
2700706	0.961376	0.470571	0.470571	0.000146388
2700805	0.4022	0.338836	0.338836	0.00019452
2700904	0.8606	0.26516	0.26516	0.000126375
2701001	0.979213	0.501817	0.501817	0.000173128
2701100	0.526324	0.302065	0.302065	0.000171001
2701209	0.840405	0.406986	0.406986	0.000188049
2701308	0.370739	0.480606	0.370739	0.000162568
2701357	0.947425	0.242026	0.242026	0.000117923
2701407	0.894927	0.388705	0.388705	0.000151912
2701506	0.958973	0.39335	0.39335	0.000159639
2701605	0.744076	0.313424	0.313424	0.000170651
2701704	0.965948	0.33591	0.33591	0.00015247
2701803	0.952409	0.36134	0.36134	0.00012983
2701902	0.714305	0.303957	0.303957	0.000194722
2702009	0.93912	0.371815	0.371815	0.000126455
2702108	0.469347	0.322994	0.322994	0.000151921
2702207	0.145356	0.567874	0.145356	0.000152502
2702306	0.969089	0.484924	0.484924	0.000209376
2702355	0.974696	0.512548	0.512548	0.000158721
2702405	0.68476	0.594741	0.594741	0.000170512
2702504	0.484711	0.435067	0.435067	0.000183641
2702553	0.889218	0.433558	0.433558	0.000157609
2702603	0.969162	0.564738	0.564738	0.00017214
2702702	0.979706	0.462974	0.462974	0.000268882
2702801	0.661856	0.222233	0.222233	0.000182449
2702900	0.957195	0.350741	0.350741	0.000126884
2703007	0.740717	0.26391	0.26391	0.000161211
2703106	0.980287	0.359262	0.359262	0.000139497
2703205	0.796279	0.330303	0.330303	0.000166476
2703304	0.914885	0.31997	0.31997	0.0001493
2703403	0.986019	0.342319	0.342319	0.000138507
2703502	0.903007	0.185284	0.185284	0.000151842
2703601	0.956826	0.542291	0.542291	0.000271686
2703700	0.954227	0.375961	0.375961	0.000132849
2703759	0.877525	0.285973	0.285973	0.000196136
2703809	0.44411	0.242519	0.242519	0.00014065
2703908	0.962769	0.274993	0.274993	0.000157417
2704005	0.93717	0.470731	0.470731	0.000182938
2704104	0.951811	0.545434	0.545434	0.000140684
2704203	0.976207	0.379574	0.379574	0.000148356
2704302	0.752386	0.860796	0.752386	0.000146143
2704401	0.966325	0.442563	0.442563	0.000180856
2704500	0.956065	0.526926	0.526926	0.000209988
2704609	0.934512	0.296502	0.296502	0.00014691
2704708	0.820058	0.610689	0.610689	0.000229303
2704807	0.642316	0.419204	0.419204	0.000202663
2704906	0.933847	0.193296	0.193296	0.000147508
2705002	0.835736	0.264209	0.264209	0.00013365
2705101	0.789035	0.316915	0.316915	0.000145707
2705200	0.00851707	0.503723	0.00851707	0.000131615
2705309	0.79756	0.424306	0.424306	0.000206267
2705408	0.981216	0.39802	0.39802	0.000135806
2705507	0.806804	0.433532	0.433532	0.000182366
2705606	0.389513	0.227664	0.227664	0.000172931
2705705	0.975051	0.488009	0.488009	0.000133056
2705804	0.653629	0.236234	0.236234	0.000119265
2705903	0.533705	0.26932	0.26932	0.000159397
2706000	0.962829	0.338446	0.338446	0.000138929
2706109	0.839332	0.377552	0.377552	0.000156083
2706208	0.986606	0.484376	0.484376	0.000127525
2706307	0.892779	0.538354	0.538354	0.000177635
2706406	0.90793	0.346394	0.346394	0.000124995
2706422	0.459766	0.382015	0.382015	0.000154597
2706448	0.936881	0.619988	0.619988	0.000238279
2706505	0.940746	0.362519	0.362519	0.000196259
2706604	0.961945	0.315455	0.315455	0.000148314
2706703	0.918722	0.508951	0.508951	0.000186526
2706802	0.9557	0.519347	0.519347	0.000257841
2706901	0.212949	0.414282	0.212949	0.000138443
2707008	0.945735	0.280849	0.280849	0.000184849
2707107	0.71651	0.365321	0.365321	0.000112547
2707206	0.768681	0.329316	0.329316	0.000146061
2707305	0.94467	0.38755	0.38755	0.000170669
2707404	0.956831	0.401953	0.401953	0.000225892
2707503	0.691671	0.374173	0.374173	0.000152506
2707602	0.968383	0.320235	0.320235	0.000175361
2707701	0.617899	0.57607	0.57607	0.00018282
2707800	0.979645	0.370047	0.370047	0.000184699
2707909	0.246098	0.539727	0.246098	0.00013112
2708006	0.926865	0.492205	0.492205	0.000139669
2708105	0.926017	0.29212	0.29212	0.000151962
2708204	0.330077	0.295639	0.295639	0.000140902
2708303	0.605658	0.377926	0.377926	0.000172017
2708402	0.952843	0.397486	0.397486	0.000139572
2708501	0.944856	0.370126	0.370126	0.000154125
2708600	0.88363	0.487957	0.487957	0.000164407
2708709	0.960473	0.613713	0.613713	0.000262665
2708808	0.935705	0.399029	0.399029	0.000152794
2708907	0.00593174	0.646082	0.00593174	9.2e-05
2708956	0.946345	0.26505	0.26505	0.000131079
2709004	0.902778	0.329187	0.329187	0.000184493
2709103	0.972536	0.372106	0.372106	0.00013498
2709152	0.887683	0.494039	0.494039	0.000183588
2709202	0.787877	0.274906	0.274906	0.000123936
2709301	0.855177	0.502375	0.502375	0.000163922
2709400	0.761335	0.383218	0.383218	0.000177947
2800100	0.903304	0.288455	0.288455	0.000114921
2800209	0.979346	0.272473	0.272473	0.000134106
2800308	0.929844	0.841679	0.841679	0.000157221
2800407	0.96593	0.316565	0.316565	0.000148425
2800506	0.433791	0.36691	0.36691	0.00016662
2800605	0.95454	0.654998	0.654998	0.000197442
2800670	0.881108	0.390779	0.390779	0.00014939
2800704	0.953765	0.396564	0.396564	0.000215709
2801009	0.955094	0.526653	0.526653	0.000167255
2801108	0.937091	0.200219	0.200219	0.000141185
2801207	0.893942	0.35813	0.35813	0.000135952
2801306	0.930566	0.347948	0.347948	0.000148156
2801405	0.906576	0.317395	0.317395	0.000155424
2801504	0.966337	0.457429	0.457429	0.000135569
2801603	0.850535	0.324748	0.324748	0.000196443
2801702	0.549461	0.356424	0.356424	0.000170597
2801900	0.982389	0.243916	0.243916	0.0001393
2802007	0.942003	0.246831	0.246831	0.000140136
2802106	0.838181	0.471378	0.471378	0.000199122
2802205	0.985383	0.260804	0.260804	0.000144169
2802304	0.887219	0.326088	0.326088	0.000168463
2802403	0.872655	0.206526	0.206526	0.000128646
2802502	0.947709	0.385745	0.385745	0.000148698
2802601	0.973745	0.20956	0.20956	0.000141271
2802700	0.973094	0.345632	0.345632	0.00013269
2802809	0.925515	0.328	0.328	0.000159537
2802908	0.735834	0.639128	0.639128	0.000162275
2803005	0.980402	0.392028	0.392028	0.000134456
2803104	0.964654	0.223663	0.223663	0.000127234
2803203	0.860651	0.37171	0.37171	0.000215951
2803302	0.879536	0.231136	0.231136	0.000164434
2803401	0.965832	0.274521	0.274521	0.000156157
2803500	0.957443	0.470229	0.470229	0.000134056
2803609	0.082839	0.385363	0.082839	0.000139316
2803708	0.941549	0.286953	0.286953	0.000111569
2803807	0.912822	0.292271	0.292271	0.000156644
2803906	0.965303	0.345689	0.345689	0.000114152
2804003	0.626169	0.430247	0.430247	0.000177445
2804102	0.970573	0.42512	0.42512	0.000131409
2804201	0.980254	0.382549	0.382549	0.000149602
2804300	0.811697	0.327679	0.327679	0.000148184
2804409	0.931737	0.274323	0.274323	0.000139334
2804458	0.980204	0.250126	0.250126	0.000168618
2804508	0.976656	0.366014	0.366014	0.000127004
2804607	0.977514	0.322578	0.322578	0.0001424
2804706	0.941776	0.310398	0.310398	0.000129165
2804805	0.0320788	0.698503	0.0320788	7.37e-05
2804904	0.970221	0.251588	0.251588	0.000165813
2805000	0.954521	0.244293	0.244293	0.000121728
2805109	0.971979	0.413387	0.413387	0.000110916
2805208	0.952593	0.313181	0.313181	0.000128881
2805307	0.963228	0.275683	0.275683	0.000188004
2805406	0.909209	0.268119	0.268119	0.000130654
2805505	0.88758	0.289615	0.289615	0.00011401
2805604	0.894607	0.304526	0.304526	0.000137103
2805703	0.887812	0.49981	0.49981	0.000130892
2805802	0.871206	0.281342	0.281342	0.000148513
2805901	0.911712	0.375937	0.375937	0.000183868
2806008	0.965674	0.417706	0.417706	0.000142554
2806107	0.771611	0.350538	0.350538	0.0001986
2806206	0.886384	0.37975	0.37975	0.00016781
2806305	0.643393	0.296485	0.296485	0.00016
2806404	0.945015	0.336993	0.336993	0.000110828
2806503	0.971129	0.309383	0.309383	0.000129901
2806602	0.950345	0.343468	0.343468	0.000199677
2806701	0.798026	0.547303	0.547303	0.000194141
2806800	0.900672	0.386445	0.386445	0.000107089
2806909	0.630408	0.275341	0.275341	0.000188099
2807006	0.952288	0.25591	0.25591	0.000135887
2807105	0.940152	0.399607	0.399607	0.000127109
2807204	0.9563	0.261072	0.261072	0.000140037
2807303	0.967154	0.280755	0.280755	0.00011973
2807402	0.94613	0.382408	0.382408	0.000132973
2807501	0.961474	0.308014	0.308014	0.000136132
2807600	0.393736	0.464795	0.393736	0.000145582
2900108	0.719581	0.379108	0.379108	0.000172379
2900207	0.942039	0.407136	0.407136	0.000251736
2900306	0.937159	0.356446	0.356446	0.000127156
2900355	0.900085	0.240637	0.240637	0.000122264
2900405	0.950522	0.270222	0.270222	0.000117742
2900504	0.286584	0.374379	0.286584	0.000163457
2900603	0.394534	0.269228	0.269228	0.000114062
2900702	0.704637	0.62494	0.62494	0.00013407
2900801	0.84842	0.494144	0.494144	0.000191574
2900900	0.928868	0.261372	0.261372	0.000112766
2901007	0.880547	0.517272	0.517272	0.000120446
2901106	0.591539	0.444778	0.444778	0.000123889
2901155	0.971577	0.459966	0.459966	0.000260195
2901205	0.759895	0.236088	0.236088	0.00017682
2901304	0.65939	0.292249	0.292249	0.000176565
2901353	0.90271	0.479879	0.479879	0.000218201
2901403	0.476794	0.591152	0.476794	0.00026339
2901502	0.989468	0.418957	0.418957	0.000109238
2901601	0.643122	0.3903	0.3903	0.000142038
2901700	0.941816	0.378936	0.378936	0.000140579
2901809	0.762765	0.540929	0.540929	0.0001533
2901908	0.955053	0.310983	0.310983	0.000143699
2901957	0.903451	0.318401	0.318401	8.96e-05
2902005	0.80433	0.273798	0.273798	0.000192713
2902054	0.938131	0.288323	0.288323	0.000124605
2902104	0.935346	0.41699	0.41699	0.000141901
2902203	0.904258	0.381537	0.381537	0.00018482
2902252	0.369558	0.488568	0.369558	0.000121058
2902302	0.940698	0.442616	0.442616	0.000141769
2902401	0.494659	0.310945	0.310945	0.000117187
2902500	0.788169	0.498503	0.498503	0.000339508
2902609	0.611667	0.360021	0.360021	0.000197561
2902658	0.9284	0.364513	0.364513	0.000115505
2902708	0.70103	0.549384	0.549384	0.00030652
2902807	0.73256	0.369114	0.369114	0.000189309
2902906	0.809587	0.434179	0.434179	0.000169169
2903003	0.637403	0.483555	0.483555	0.000216018
2903102	0.553656	0.281945	0.281945	8.5e-05
2903201	0.706991	0.854467	0.706991	0.000314241
2903235	0.883478	0.559342	0.559342	0.000277206
2903276	0.931502	0.51472	0.51472	0.000147852
2903300	0.902798	0.478107	0.478107	0.000132787
2903409	0.852632	0.408801	0.408801	0.000167397
2903508	0.858067	0.299072	0.299072	0.000163206
2903607	0.911613	0.366748	0.366748	0.000140693
2903706	0.558344	0.275323	0.275323	0.000164709
2903805	0.715947	0.202321	0.202321	0.000180721
2903904	0.613997	0.512533	0.512533	0.000246086
2903953	0.326976	0.27751	0.27751	0.00019861
2904001	0.756237	0.481903	0.481903	0.000220986
2904050	0.898864	0.510665	0.510665	0.000194354
2904100	0.80593	0.386764	0.386764	0.000186032
2904209	0.840187	0.409677	0.409677	0.000197384
2904308	0.771801	0.383891	0.383891	0.000170576
2904407	0.841394	0.311763	0.311763	0.000226
2904506	0.587098	0.334132	0.334132	0.000214671
2904605	0.780911	0.553857	0.553857	0.000209106
2904704	0.0762529	0.571268	0.0762529	6.59e-05
2904753	0.680244	0.513566	0.513566	0.000298445
2904803	0.807258	0.308888	0.308888	0.000168256
2904852	0.969596	0.465265	0.465265	0.000125529
2904902	0.78727	0.41591	0.41591	0.000114168
2905008	0.918589	0.605537	0.605537	0.000238881
2905107	0.622532	0.407813	0.407813	0.000175471
2905156	0.680441	0.299122	0.299122	0.000201804
2905206	0.456191	0.454849	0.454849	0.000215001
2905305	0.788331	0.678097	0.678097	0.000351227
2905404	0.961643	0.47606	0.47606	0.000157143
2905503	0.600674	0.478442	0.478442	0.000177188
2905602	0.454974	0.592343	0.454974	0.000121715
2905701	0.950716	0.724361	0.724361	0.000144322
2905800	0.869824	0.451851	0.451851	0.000110615
2905909	0.799451	0.610732	0.610732	0.000307077
2906006	0.799018	0.579352	0.579352	0.000312074
2906105	0.847606	0.585648	0.585648	0.000277559
2906204	0.930714	0.635404	0.635404	0.00029035
2906303	0.917594	0.540114	0.540114	0.000161136
2906402	0.938754	0.28146	0.28146	0.000143901
2906501	0.460416	0.563406	0.460416	0.000151127
2906600	0.89851	0.566098	0.566098	0.000275525
2906709	0.706801	0.310929	0.310929	0.000185137
2906808	0.944991	0.445211	0.445211	0.000162375
2906824	0.824856	0.27001	0.27001	0.000190956
2906857	0.761576	0.430957	0.430957	0.000213789
2906873	0.648652	0.730535	0.648652	0.000228245
2906899	0.764869	0.265592	0.265592	0.000184498
2906907	0.867775	0.41686	0.41686	0.000203204
2907004	0.914763	0.405213	0.405213	0.000172123
2907103	0.728917	0.477932	0.477932	0.0002741
2907202	0.766944	0.603654	0.603654	0.000351692
2907301	0.929039	0.402299	0.402299	0.000142837
2907400	0.384089	0.415014	0.384089	0.000231424
2907509	0.72481	0.489235	0.489235	0.000138607
2907558	0.619588	0.312911	0.312911	0.000213173
2907608	0.948876	0.606581	0.606581	0.000277356
2907707	0.678799	0.238979	0.238979	0.000212788
2907806	0.920745	0.501096	0.501096	0.000154535
2907905	0.277023	0.520076	0.277023	0.000107222
2908002	0.939932	0.530399	0.530399	0.000121931
2908101	0.708475	0.421559	0.421559	0.000283929
2908200	0.818577	0.482735	0.482735	0.000137384
2908309	0.713216	0.451318	0.451318	0.00015683
2908408	0.91466	0.564843	0.564843	0.000156668
2908507	0.296021	0.64649	0.296021	9.29e-05
2908606	0.905203	0.432302	0.432302	0.000208556
2908705	0.866348	0.338518	0.338518	0.000186546
2908804	0.428809	0.215721	0.215721	0.000192052
2908903	0.892787	0.388739	0.388739	0.000123603
2909000	0.847347	0.370873	0.370873	0.000205302
2909109	0.746384	0.528823	0.528823	0.000311102
2909208	0.878891	0.275876	0.275876	0.000127034
2909307	0.759852	0.597482	0.597482	0.000475263
2909406	0.737336	0.470376	0.470376	0.000294156
2909505	0.630536	0.325925	0.325925	0.000106828
2909604	0.974244	0.320238	0.320238	0.000132607
2909703	0.548758	0.70541	0.548758	0.000267603
2909802	0.923859	0.760251	0.760251	0.00014082
2909901	0.831775	0.366076	0.366076	0.000228365
2910008	0.471975	0.310927	0.310927	0.000130558
2910057	0.968676	0.657984	0.657984	0.00013161
2910107	0.932041	0.354349	0.354349	0.000175127
2910206	0.668972	0.495505	0.495505	0.000194677
2910305	0.919471	0.375276	0.375276	0.000107718
2910404	0.842876	0.223078	0.223078	0.000178048
2910503	0.817731	0.395899	0.395899	0.000151449
2910602	0.800294	0.402791	0.402791	0.000181662
2910701	0.863637	0.474964	0.474964	0.000165485
2910727	0.760985	0.69165	0.69165	0.000183215
2910750	0.939532	0.340507	0.340507	0.000129741
2910776	0.571118	0.249627	0.249627	0.000214622
2910800	0.873382	0.78254	0.78254	0.000134578
2910859	0.911911	0.54034	0.54034	0.000196858
2910909	0.817938	0.264295	0.264295	0.000139748
2911006	0.687948	0.307163	0.307163	0.000126099
2911105	0.856952	0.706967	0.706967	0.000539425
2911204	0.282851	0.506171	0.282851	5.59e-05
2911253	0.896375	0.354948	0.354948	0.000191464
2911303	0.414487	0.368309	0.368309	0.000239406
2911402	0.827906	0.339944	0.339944	0.000182094
2911501	0.924757	0.407669	0.407669	0.000114615
2911600	0.782921	0.557395	0.557395	0.000131533
2911659	0.915828	0.254591	0.254591	0.000195062
2911709	0.748601	0.6731	0.6731	0.000267648
2911808	0.828998	0.244917	0.244917	0.000170177
2911857	0.977714	0.33141	0.33141	0.000124445
2911907	0.866806	0.287545	0.287545	0.000171949
2912004	0.880009	0.442497	0.442497	0.000208695
2912103	0.509825	0.457448	0.457448	0.000149104
2912202	0.658939	0.47998	0.47998	0.00017612
2912301	0.856823	0.309474	0.309474	0.000175547
2912400	0.647686	0.476221	0.476221	0.000223921
2912509	0.553709	0.342515	0.342515	0.000228084
2912608	0.611216	0.203405	0.203405	0.000242486
2912707	0.108622	0.362019	0.108622	5.99e-05
2912806	0.949686	0.344501	0.344501	0.000192435
2912905	0.841201	0.402935	0.402935	7.74e-05
2913002	0.360635	0.377742	0.360635	0.00025776
2913101	0.945422	0.580433	0.580433	0.000277178
2913200	0.596889	0.632429	0.596889	0.000238402
2913309	0.974752	0.378258	0.378258	0.000127138
2913408	0.392088	0.376704	0.376704	0.000207317
2913457	0.871731	0.340901	0.340901	0.000106155
2913507	0.91615	0.329149	0.329149	0.000138435
2913606	0.735386	0.709976	0.709976	0.0001518
2913705	0.837946	0.345754	0.345754	0.000138837
2913804	0.986098	0.395508	0.395508	0.0001373
2913903	0.422807	0.575126	0.422807	8.44e-05
2914000	0.957524	0.316907	0.316907	0.000162744
2914109	0.61694	0.637391	0.61694	0.000279877
2914208	0.413381	0.318397	0.318397	0.000211325
2914307	0.42119	0.239274	0.239274	0.00022345
2914406	0.544431	0.524896	0.524896	0.000229956
[truncated: 3,571 more rows]
